# Supplementary material for: Nourishment level affects caste-related gene expression in Polistes wasps
Source: BMC Genomics. 2015 Mar 25;16(1):235. doi: 10.1186/s12864-015-1410-y (PMC4381360; doi:10.1186/s12864-015-1410-y)
Supplement: Additional file 1: — Polistes metricus differentially expressed transcripts, KEGG pathways, and GO categories. Contains the results of the differential expression analysis on the nourishment data, the list of KEGG pathways with more than one differentially expressed transcript, and the list of nourishment enriched GO categories. [file 12864_2015_1410_MOESM1_ESM.xlsx]

## Sheet: Pmet-tsa-r1.1_Nutrition_DESeq
id	log2FoldChange	padj	Key
PmetTSAr1.1-007617	-11.85	1.26e-37	log2FoldChange
PmetTSAr1.1-001750	-9.46	4.04e-26	Negative	Up-regulated in High Nutrition
PmetTSAr1.1-017655	-8.69	7.11e-24	Positive	Up-regulated in Low Nutrition
PmetTSAr1.1-009764	6.78	7.87e-23
PmetTSAr1.1-010608	5.27	3.5e-20
PmetTSAr1.1-010524	-5.85	5.16e-20
PmetTSAr1.1-008628	6.89	7.74e-17
PmetTSAr1.1-010578	7.23	1.2e-15
PmetTSAr1.1-009889	7.15	5.98e-15
PmetTSAr1.1-041616	-6.48	6.66e-15
PmetTSAr1.1-037939	5.22	6.66e-15
PmetTSAr1.1-014155	-5.38	1.54e-14
PmetTSAr1.1-018954	-8.22	1.45e-13
PmetTSAr1.1-014526	Inf	1.07e-11
PmetTSAr1.1-017657	Inf	1.09e-11
PmetTSAr1.1-040152	4.2	1.16e-11
PmetTSAr1.1-009053	3.41	1.39e-11
PmetTSAr1.1-043283	-7.7	7.74e-10
PmetTSAr1.1-013353	-3.74	7.74e-10
PmetTSAr1.1-043260	-8.2	1.4e-09
PmetTSAr1.1-016228	2.79	1.4e-09
PmetTSAr1.1-017656	Inf	1.4e-09
PmetTSAr1.1-011403	5.16	1.51e-09
PmetTSAr1.1-007238	2.76	3.93e-09
PmetTSAr1.1-017774	-4.82	6e-09
PmetTSAr1.1-045552	Inf	6.03e-09
PmetTSAr1.1-000883	-8.54	1.43e-08
PmetTSAr1.1-017773	-5.3	2.5e-08
PmetTSAr1.1-014660	-6.84	2.92e-08
PmetTSAr1.1-008951	2.91	7.25e-08
PmetTSAr1.1-015697	2.5	8.94e-08
PmetTSAr1.1-025712	Inf	9.98e-08
PmetTSAr1.1-005797	-3.25	4.43e-07
PmetTSAr1.1-009807	2.6	9.94e-07
PmetTSAr1.1-005796	-3.08	1.26e-06
PmetTSAr1.1-008952	2.67	3.79e-06
PmetTSAr1.1-011120	-6.57	6.3e-06
PmetTSAr1.1-015583	2.36	8.18e-06
PmetTSAr1.1-015252	2.2	9.58e-06
PmetTSAr1.1-009228	-3.68	9.66e-06
PmetTSAr1.1-010857	3.05	1.44e-05
PmetTSAr1.1-021924	-7.69	1.66e-05
PmetTSAr1.1-009015	3.59	1.69e-05
PmetTSAr1.1-010322	2.51	1.71e-05
PmetTSAr1.1-010493	2.65	1.71e-05
PmetTSAr1.1-020168	-3.1	2.34e-05
PmetTSAr1.1-001033	-9.36	2.84e-05
PmetTSAr1.1-048061	5.03	2.84e-05
PmetTSAr1.1-019889	2.52	3.64e-05
PmetTSAr1.1-018514	2.5	4.04e-05
PmetTSAr1.1-000577	2.07	4.8e-05
PmetTSAr1.1-043495	5.13	5.1e-05
PmetTSAr1.1-001020	-8.15	5.48e-05
PmetTSAr1.1-010421	-2.73	6.45e-05
PmetTSAr1.1-015806	2.29	6.73e-05
PmetTSAr1.1-036700	3.99	7.51e-05
PmetTSAr1.1-031586	2.21	9.5e-05
PmetTSAr1.1-010715	-5.67	0.00012
PmetTSAr1.1-011357	Inf	0.00012
PmetTSAr1.1-005040	-2.08	0.000143
PmetTSAr1.1-014159	-8.04	0.000167
PmetTSAr1.1-015427	2.01	0.000167
PmetTSAr1.1-005195	-2.13	0.00018
PmetTSAr1.1-000069	1.94	0.000195
PmetTSAr1.1-023534	-5.41	0.000198
PmetTSAr1.1-015942	2.43	0.000198
PmetTSAr1.1-022700	-7.25	0.000203
PmetTSAr1.1-004004	-3.46	0.000229
PmetTSAr1.1-011648	4.82	0.00026
PmetTSAr1.1-009922	2.06	0.0003
PmetTSAr1.1-009171	2.26	0.000329
PmetTSAr1.1-011832	4.11	0.000335
PmetTSAr1.1-014476	-4.46	0.000502
PmetTSAr1.1-027263	2.21	0.00062
PmetTSAr1.1-026902	-3.73	0.000643
PmetTSAr1.1-053834	4.65	0.00069
PmetTSAr1.1-015019	1.89	0.00069
PmetTSAr1.1-064147	Inf	0.00069
PmetTSAr1.1-014671	-6.64	0.00086
PmetTSAr1.1-016418	1.95	0.000877
PmetTSAr1.1-017448	1.98	0.000968
PmetTSAr1.1-028489	2.17	0.000973
PmetTSAr1.1-008290	-2.29	0.001
PmetTSAr1.1-000652	1.78	0.001
PmetTSAr1.1-016676	2.07	0.001
PmetTSAr1.1-004982	2.61	0.001
PmetTSAr1.1-036697	4.32	0.001
PmetTSAr1.1-017654	-6.93	0.002
PmetTSAr1.1-011807	-4.22	0.002
PmetTSAr1.1-042812	-3.28	0.002
PmetTSAr1.1-000038	-3.02	0.002
PmetTSAr1.1-000052	1.75	0.002
PmetTSAr1.1-016030	1.76	0.002
PmetTSAr1.1-009496	2.05	0.002
PmetTSAr1.1-043029	2.24	0.002
PmetTSAr1.1-015551	2.54	0.002
PmetTSAr1.1-046612	2.72	0.002
PmetTSAr1.1-041877	3.08	0.002
PmetTSAr1.1-030951	3.42	0.002
PmetTSAr1.1-010589	-3.79	0.003
PmetTSAr1.1-009924	-3.17	0.003
PmetTSAr1.1-016037	-2.3	0.003
PmetTSAr1.1-002286	1.72	0.003
PmetTSAr1.1-005136	1.74	0.003
PmetTSAr1.1-015187	1.75	0.003
PmetTSAr1.1-012268	1.75	0.003
PmetTSAr1.1-016062	1.75	0.003
PmetTSAr1.1-015712	1.75	0.003
PmetTSAr1.1-016890	1.76	0.003
PmetTSAr1.1-019795	1.78	0.003
PmetTSAr1.1-014987	1.79	0.003
PmetTSAr1.1-017710	1.79	0.003
PmetTSAr1.1-015147	1.8	0.003
PmetTSAr1.1-010328	2.01	0.003
PmetTSAr1.1-011141	3.03	0.003
PmetTSAr1.1-041939	3.33	0.003
PmetTSAr1.1-011223	7.48	0.003
PmetTSAr1.1-040755	-4.64	0.004
PmetTSAr1.1-007804	1.7	0.004
PmetTSAr1.1-012265	1.72	0.004
PmetTSAr1.1-012228	1.72	0.004
PmetTSAr1.1-016912	1.72	0.004
PmetTSAr1.1-039980	3.19	0.004
PmetTSAr1.1-011432	3.3	0.004
PmetTSAr1.1-042083	5.02	0.004
PmetTSAr1.1-010701	-4.01	0.005
PmetTSAr1.1-026087	-2.65	0.005
PmetTSAr1.1-016340	1.68	0.005
PmetTSAr1.1-015643	1.69	0.005
PmetTSAr1.1-016674	2.02	0.005
PmetTSAr1.1-000499	2.02	0.005
PmetTSAr1.1-015920	2.16	0.005
PmetTSAr1.1-027396	2.31	0.005
PmetTSAr1.1-045770	3.5	0.005
PmetTSAr1.1-017232	1.73	0.006
PmetTSAr1.1-040445	2.44	0.006
PmetTSAr1.1-015387	2.56	0.006
PmetTSAr1.1-046578	3.51	0.006
PmetTSAr1.1-011877	Inf	0.006
PmetTSAr1.1-015938	1.69	0.007
PmetTSAr1.1-014864	1.94	0.007
PmetTSAr1.1-009476	2.27	0.007
PmetTSAr1.1-034535	2.58	0.007
PmetTSAr1.1-031161	-3.26	0.008
PmetTSAr1.1-015749	1.71	0.008
PmetTSAr1.1-022625	2.05	0.008
PmetTSAr1.1-011790	5.97	0.008
PmetTSAr1.1-044405	-3.52	0.009
PmetTSAr1.1-043617	-3.2	0.009
PmetTSAr1.1-016460	1.62	0.009
PmetTSAr1.1-027862	1.64	0.009
PmetTSAr1.1-016548	1.74	0.009
PmetTSAr1.1-008151	1.76	0.009
PmetTSAr1.1-030971	1.86	0.009
PmetTSAr1.1-017014	1.89	0.009
PmetTSAr1.1-026554	1.91	0.009
PmetTSAr1.1-029001	2.05	0.009
PmetTSAr1.1-016574	2.12	0.009
PmetTSAr1.1-018181	2.29	0.009
PmetTSAr1.1-039630	2.65	0.009
PmetTSAr1.1-029907	3.25	0.009
PmetTSAr1.1-014877	1.55	0.01
PmetTSAr1.1-016763	1.65	0.01
PmetTSAr1.1-004721	1.71	0.01
PmetTSAr1.1-016675	1.88	0.01
PmetTSAr1.1-011205	2.24	0.01
PmetTSAr1.1-035157	2.41	0.01
PmetTSAr1.1-009312	2.65	0.01
PmetTSAr1.1-001892	1.97	0.01
PmetTSAr1.1-023836	-6.15	0.01
PmetTSAr1.1-000047	1.9	0.01
PmetTSAr1.1-035359	2.14	0.01
PmetTSAr1.1-030238	2.29	0.01
PmetTSAr1.1-016096	2.63	0.01
PmetTSAr1.1-008052	2.79	0.01
PmetTSAr1.1-048440	3.22	0.01
PmetTSAr1.1-040141	3.62	0.01
PmetTSAr1.1-029730	5.32	0.01
PmetTSAr1.1-062679	5.78	0.01
PmetTSAr1.1-008853	6.96	0.01
PmetTSAr1.1-044019	Inf	0.01
PmetTSAr1.1-010807	-2.53	0.01
PmetTSAr1.1-001754	1.48	0.01
PmetTSAr1.1-007703	1.52	0.01
PmetTSAr1.1-007495	1.64	0.01
PmetTSAr1.1-000048	1.9	0.01
PmetTSAr1.1-031325	1.98	0.01
PmetTSAr1.1-010987	3.12	0.01
PmetTSAr1.1-015971	1.54	0.01
PmetTSAr1.1-006649	1.93	0.01
PmetTSAr1.1-035358	2.01	0.01
PmetTSAr1.1-001771	2.11	0.01
PmetTSAr1.1-034789	2.95	0.01
PmetTSAr1.1-048865	3.13	0.01
PmetTSAr1.1-036817	3.53	0.01
PmetTSAr1.1-012299	-2.01	0.02
PmetTSAr1.1-001056	1.76	0.02
PmetTSAr1.1-000050	1.92	0.02
PmetTSAr1.1-044989	1.98	0.02
PmetTSAr1.1-012995	2.07	0.02
PmetTSAr1.1-032716	2.28	0.02
PmetTSAr1.1-000383	1.5	0.02
PmetTSAr1.1-018508	-3.28	0.02
PmetTSAr1.1-019940	-2.5	0.02
PmetTSAr1.1-008687	1.54	0.02
PmetTSAr1.1-016115	1.55	0.02
PmetTSAr1.1-015600	2	0.02
PmetTSAr1.1-025286	2.55	0.02
PmetTSAr1.1-011230	2.77	0.02
PmetTSAr1.1-009336	1.91	0.02
PmetTSAr1.1-016864	1.54	0.02
PmetTSAr1.1-014873	1.83	0.02
PmetTSAr1.1-047299	-4.35	0.02
PmetTSAr1.1-016434	1.51	0.02
PmetTSAr1.1-004969	1.62	0.02
PmetTSAr1.1-029385	1.73	0.02
PmetTSAr1.1-024147	-3.23	0.02
PmetTSAr1.1-032782	-3.08	0.02
PmetTSAr1.1-015493	1.49	0.02
PmetTSAr1.1-041195	2.01	0.02
PmetTSAr1.1-016199	2.36	0.02
PmetTSAr1.1-006920	-1.97	0.02
PmetTSAr1.1-017518	1.5	0.02
PmetTSAr1.1-004125	-5.73	0.02
PmetTSAr1.1-033016	1.8	0.02
PmetTSAr1.1-007346	1.49	0.03
PmetTSAr1.1-000049	1.92	0.03
PmetTSAr1.1-000068	1.93	0.03
PmetTSAr1.1-014666	-7.23	0.03
PmetTSAr1.1-005591	1.57	0.03
PmetTSAr1.1-027964	3.22	0.03
PmetTSAr1.1-016068	1.5	0.03
PmetTSAr1.1-017908	1.59	0.03
PmetTSAr1.1-008082	1.71	0.03
PmetTSAr1.1-006293	1.78	0.03
PmetTSAr1.1-024682	1.85	0.03
PmetTSAr1.1-015893	1.91	0.03
PmetTSAr1.1-025323	2.79	0.03
PmetTSAr1.1-010859	1.82	0.03
PmetTSAr1.1-011920	Inf	0.03
PmetTSAr1.1-017592	-2.83	0.03
PmetTSAr1.1-007173	-1.77	0.03
PmetTSAr1.1-045442	-3.21	0.03
PmetTSAr1.1-002860	-1.8	0.03
PmetTSAr1.1-009313	2.92	0.03
PmetTSAr1.1-014066	1.76	0.03
PmetTSAr1.1-014870	-2.55	0.04
PmetTSAr1.1-017326	1.52	0.04
PmetTSAr1.1-041526	2.14	0.04
PmetTSAr1.1-049323	3.52	0.04
PmetTSAr1.1-014865	1.56	0.04
PmetTSAr1.1-015864	1.62	0.04
PmetTSAr1.1-017363	1.84	0.04
PmetTSAr1.1-049067	4.4	0.04
PmetTSAr1.1-007756	1.46	0.04
PmetTSAr1.1-010310	1.75	0.04
PmetTSAr1.1-014376	-9.64	0.04
PmetTSAr1.1-018082	1.51	0.04
PmetTSAr1.1-010178	1.67	0.04
PmetTSAr1.1-040015	2.36	0.04
PmetTSAr1.1-014668	-4.75	0.04
PmetTSAr1.1-000072	1.39	0.04
PmetTSAr1.1-039885	1.79	0.04
PmetTSAr1.1-010415	-3.54	0.04
PmetTSAr1.1-015982	-2.87	0.04
PmetTSAr1.1-036686	-2.05	0.04
PmetTSAr1.1-008285	-1.79	0.04
PmetTSAr1.1-000897	1.39	0.04
PmetTSAr1.1-005081	1.42	0.04
PmetTSAr1.1-017002	1.56	0.04
PmetTSAr1.1-009925	1.66	0.04
PmetTSAr1.1-008081	1.67	0.04
PmetTSAr1.1-016497	1.69	0.04
PmetTSAr1.1-010901	2.04	0.04
PmetTSAr1.1-051941	3.04	0.04
PmetTSAr1.1-007313	3.05	0.04
PmetTSAr1.1-015526	1.43	0.05
PmetTSAr1.1-015841	1.8	0.05
PmetTSAr1.1-004220	1.56	0.05
PmetTSAr1.1-010069	1.69	0.05
PmetTSAr1.1-026748	2.22	0.05
PmetTSAr1.1-009441	-4.43	0.05
PmetTSAr1.1-016094	1.36	0.05
PmetTSAr1.1-032138	1.8	0.05
PmetTSAr1.1-019898	1.63	0.05
PmetTSAr1.1-053853	5.23	0.05
PmetTSAr1.1-045925	-4.86	0.05
PmetTSAr1.1-008060	-2.79	0.05
PmetTSAr1.1-010777	-2.19	0.05
PmetTSAr1.1-009396	1.6	0.05
PmetTSAr1.1-030285	1.66	0.05
PmetTSAr1.1-015560	1.82	0.05
PmetTSAr1.1-043880	2.54	0.05
PmetTSAr1.1-040410	2.79	0.05
PmetTSAr1.1-050521	3.89	0.05
PmetTSAr1.1-001365	1.34	0.05
PmetTSAr1.1-031727	-3.31	0.06
PmetTSAr1.1-038820	-2.96	0.06
PmetTSAr1.1-001748	-1.76	0.06
PmetTSAr1.1-002642	1.39	0.06
PmetTSAr1.1-021002	1.72	0.06
PmetTSAr1.1-028704	2.31	0.06
PmetTSAr1.1-015903	1.38	0.06
PmetTSAr1.1-016570	1.43	0.06
PmetTSAr1.1-009344	1.48	0.06
PmetTSAr1.1-056817	Inf	0.06
PmetTSAr1.1-015646	1.39	0.06
PmetTSAr1.1-019077	-1.86	0.06
PmetTSAr1.1-005413	1.38	0.06
PmetTSAr1.1-016392	1.41	0.06
PmetTSAr1.1-021255	1.42	0.06
PmetTSAr1.1-000051	1.5	0.06
PmetTSAr1.1-040687	1.69	0.06
PmetTSAr1.1-006480	-3.83	0.06
PmetTSAr1.1-012761	-1.75	0.06
PmetTSAr1.1-006615	1.48	0.06
PmetTSAr1.1-054505	3.49	0.06
PmetTSAr1.1-009911	1.45	0.06
PmetTSAr1.1-022165	1.58	0.07
PmetTSAr1.1-006294	1.31	0.07
PmetTSAr1.1-010789	-1.95	0.07
PmetTSAr1.1-003002	1.31	0.07
PmetTSAr1.1-019343	1.38	0.07
PmetTSAr1.1-009293	1.45	0.07
PmetTSAr1.1-024060	1.5	0.07
PmetTSAr1.1-019007	1.59	0.07
PmetTSAr1.1-020606	-8.94	0.07
PmetTSAr1.1-008239	1.65	0.07
PmetTSAr1.1-038576	-3.66	0.07
PmetTSAr1.1-014904	1.56	0.07
PmetTSAr1.1-016580	-1.66	0.07
PmetTSAr1.1-000552	1.4	0.07
PmetTSAr1.1-022360	1.42	0.07
PmetTSAr1.1-033770	1.53	0.07
PmetTSAr1.1-045484	2.3	0.07
PmetTSAr1.1-030697	2.54	0.07
PmetTSAr1.1-011505	-2.78	0.07
PmetTSAr1.1-007757	1.37	0.07
PmetTSAr1.1-008176	6.93	0.07
PmetTSAr1.1-026706	-2.85	0.08
PmetTSAr1.1-010579	-2.26	0.08
PmetTSAr1.1-026851	2.22	0.08
PmetTSAr1.1-017252	1.36	0.08
PmetTSAr1.1-037783	6.21	0.08
PmetTSAr1.1-017159	-1.75	0.08
PmetTSAr1.1-018129	1.34	0.08
PmetTSAr1.1-011242	3.07	0.08
PmetTSAr1.1-010256	1.81	0.08
PmetTSAr1.1-009352	1.66	0.08
PmetTSAr1.1-014882	1.88	0.08
PmetTSAr1.1-029420	1.93	0.08
PmetTSAr1.1-014274	-4.05	0.09
PmetTSAr1.1-010507	-3.78	0.09
PmetTSAr1.1-015162	-1.59	0.09
PmetTSAr1.1-011237	1.89	0.09
PmetTSAr1.1-026789	2.17	0.09
PmetTSAr1.1-010149	-3.25	0.09
PmetTSAr1.1-008685	1.48	0.09
PmetTSAr1.1-004270	1.54	0.09
PmetTSAr1.1-009943	1.97	0.09
PmetTSAr1.1-011215	2.22	0.09
PmetTSAr1.1-005244	-2.75	0.09
PmetTSAr1.1-000345	1.27	0.09
PmetTSAr1.1-016471	2.08	0.09
PmetTSAr1.1-042973	-2.6	0.09
PmetTSAr1.1-010599	-2.77	0.09
PmetTSAr1.1-009868	1.44	0.09
PmetTSAr1.1-001021	3.95	0.09
PmetTSAr1.1-037994	-1.78	0.09
PmetTSAr1.1-027430	1.44	0.09
PmetTSAr1.1-017108	1.44	0.09
PmetTSAr1.1-035285	2.56	0.09
PmetTSAr1.1-012763	-1.68	0.1
PmetTSAr1.1-007960	1.34	0.1
PmetTSAr1.1-031803	2.75	0.1
PmetTSAr1.1-011392	2.93	0.1
PmetTSAr1.1-033054	1.48	0.1
PmetTSAr1.1-040486	3.72	0.1
PmetTSAr1.1-052489	-4.87	0.1
PmetTSAr1.1-027223	1.7	0.1
PmetTSAr1.1-001747	-1.88	0.1
PmetTSAr1.1-008960	1.35	0.1
PmetTSAr1.1-036493	-2.37	0.1
PmetTSAr1.1-027527	1.74	0.1
PmetTSAr1.1-014914	1.76	0.1
PmetTSAr1.1-037089	-2.17	0.1
PmetTSAr1.1-003556	1.28	0.1
PmetTSAr1.1-008296	1.43	0.1
PmetTSAr1.1-011598	-2.61	0.1
PmetTSAr1.1-003194	1.3	0.1
PmetTSAr1.1-029211	1.38	0.1
PmetTSAr1.1-009612	1.45	0.1
PmetTSAr1.1-008320	-1.46	0.11
PmetTSAr1.1-009731	1.24	0.11
PmetTSAr1.1-002285	1.73	0.11
PmetTSAr1.1-046983	3.7	0.11
PmetTSAr1.1-010559	Inf	0.11
PmetTSAr1.1-019546	1.7	0.11
PmetTSAr1.1-011342	-4.95	0.11
PmetTSAr1.1-029197	-1.65	0.11
PmetTSAr1.1-015907	1.25	0.11
PmetTSAr1.1-030560	1.42	0.11
PmetTSAr1.1-008855	1.64	0.11
PmetTSAr1.1-046448	2.7	0.11
PmetTSAr1.1-014600	-4.15	0.11
PmetTSAr1.1-019622	-4.05	0.11
PmetTSAr1.1-018779	-3.2	0.11
PmetTSAr1.1-014892	-2.52	0.11
PmetTSAr1.1-015594	1.32	0.11
PmetTSAr1.1-034592	1.44	0.11
PmetTSAr1.1-010112	1.93	0.11
PmetTSAr1.1-015570	2.38	0.11
PmetTSAr1.1-007565	1.47	0.11
PmetTSAr1.1-010600	-2.12	0.12
PmetTSAr1.1-016130	1.38	0.12
PmetTSAr1.1-006861	1.19	0.12
PmetTSAr1.1-037667	2.65	0.12
PmetTSAr1.1-009398	-1.78	0.12
PmetTSAr1.1-010921	1.74	0.12
PmetTSAr1.1-011290	-5.07	0.12
PmetTSAr1.1-004297	1.28	0.12
PmetTSAr1.1-019912	-3.45	0.12
PmetTSAr1.1-016519	-1.77	0.12
PmetTSAr1.1-005607	1.25	0.12
PmetTSAr1.1-005082	1.39	0.12
PmetTSAr1.1-016957	1.54	0.12
PmetTSAr1.1-017130	1.72	0.12
PmetTSAr1.1-044665	2.41	0.12
PmetTSAr1.1-061247	Inf	0.12
PmetTSAr1.1-012317	-1.57	0.12
PmetTSAr1.1-060288	Inf	0.12
PmetTSAr1.1-012310	-1.53	0.13
PmetTSAr1.1-016315	1.27	0.13
PmetTSAr1.1-019008	1.54	0.13
PmetTSAr1.1-022389	1.91	0.13
PmetTSAr1.1-044023	2	0.13
PmetTSAr1.1-027658	2.72	0.13
PmetTSAr1.1-009186	1.33	0.13
PmetTSAr1.1-046917	3.18	0.13
PmetTSAr1.1-053645	3.76	0.13
PmetTSAr1.1-012320	-1.54	0.13
PmetTSAr1.1-011189	1.95	0.13
PmetTSAr1.1-012370	1.2	0.13
PmetTSAr1.1-035264	1.6	0.14
PmetTSAr1.1-017238	-1.55	0.14
PmetTSAr1.1-011128	1.57	0.14
PmetTSAr1.1-038045	3.41	0.14
PmetTSAr1.1-004387	1.24	0.14
PmetTSAr1.1-000631	1.25	0.14
PmetTSAr1.1-032190	1.5	0.14
PmetTSAr1.1-012313	-1.53	0.14
PmetTSAr1.1-014387	1.37	0.14
PmetTSAr1.1-050815	2.64	0.14
PmetTSAr1.1-011619	3.15	0.14
PmetTSAr1.1-053493	4.55	0.14
PmetTSAr1.1-011314	3.78	0.15
PmetTSAr1.1-015421	-3.13	0.15
PmetTSAr1.1-000059	-2.57	0.15
PmetTSAr1.1-003160	1.27	0.15
PmetTSAr1.1-042747	2.53	0.15
PmetTSAr1.1-046618	-2.99	0.15
PmetTSAr1.1-026082	1.37	0.15
PmetTSAr1.1-027324	1.68	0.15
PmetTSAr1.1-038874	2.26	0.15
PmetTSAr1.1-006775	1.28	0.15
PmetTSAr1.1-036982	1.88	0.15
PmetTSAr1.1-044573	-2.3	0.15
PmetTSAr1.1-016338	1.53	0.15
PmetTSAr1.1-008959	1.25	0.15
PmetTSAr1.1-011627	-4.12	0.16
PmetTSAr1.1-038735	-2.05	0.16
PmetTSAr1.1-032193	1.38	0.16
PmetTSAr1.1-008950	1.42	0.16
PmetTSAr1.1-001753	1.17	0.16
PmetTSAr1.1-004689	1.24	0.16
PmetTSAr1.1-044856	2.68	0.16
PmetTSAr1.1-023861	3.91	0.16
PmetTSAr1.1-016532	1.31	0.17
PmetTSAr1.1-029913	1.19	0.17
PmetTSAr1.1-010660	1.55	0.17
PmetTSAr1.1-011004	1.88	0.17
PmetTSAr1.1-036957	2.2	0.17
PmetTSAr1.1-007496	-1.73	0.17
PmetTSAr1.1-009235	1.28	0.18
PmetTSAr1.1-001234	1.34	0.18
PmetTSAr1.1-017659	1.21	0.18
PmetTSAr1.1-045741	2.56	0.18
PmetTSAr1.1-018701	1.23	0.18
PmetTSAr1.1-002296	1.25	0.18
PmetTSAr1.1-015402	1.25	0.18
PmetTSAr1.1-014067	1.35	0.18
PmetTSAr1.1-031009	2.05	0.18
PmetTSAr1.1-029728	1.42	0.18
PmetTSAr1.1-006211	-2.57	0.19
PmetTSAr1.1-035364	-2.12	0.19
PmetTSAr1.1-007414	-1.89	0.19
PmetTSAr1.1-000218	1.2	0.19
PmetTSAr1.1-008684	1.28	0.19
PmetTSAr1.1-014064	1.34	0.19
PmetTSAr1.1-033945	1.9	0.19
PmetTSAr1.1-009689	2.13	0.19
PmetTSAr1.1-012756	1.19	0.19
PmetTSAr1.1-017470	1.39	0.19
PmetTSAr1.1-025916	1.48	0.19
PmetTSAr1.1-030075	1.72	0.19
PmetTSAr1.1-041659	1.76	0.19
PmetTSAr1.1-014905	1.43	0.19
PmetTSAr1.1-008982	1.7	0.19
PmetTSAr1.1-008558	1.81	0.19
PmetTSAr1.1-057633	Inf	0.19
PmetTSAr1.1-014924	1.65	0.19
PmetTSAr1.1-002055	2.17	0.19
PmetTSAr1.1-016035	1.23	0.19
PmetTSAr1.1-008085	1.28	0.19
PmetTSAr1.1-028134	1.48	0.19
PmetTSAr1.1-008399	1.3	0.19
PmetTSAr1.1-030135	1.71	0.19
PmetTSAr1.1-024447	-4.31	0.2
PmetTSAr1.1-000710	1.2	0.2
PmetTSAr1.1-023791	1.4	0.2
PmetTSAr1.1-012381	-2.03	0.2
PmetTSAr1.1-009025	2.58	0.2
PmetTSAr1.1-008486	1.31	0.2
PmetTSAr1.1-034841	-1.32	0.2
PmetTSAr1.1-004380	1.16	0.2
PmetTSAr1.1-020312	1.22	0.2
PmetTSAr1.1-017800	1.31	0.2
PmetTSAr1.1-015312	1.32	0.2
PmetTSAr1.1-003171	1.41	0.2
PmetTSAr1.1-042703	3.33	0.2
PmetTSAr1.1-011536	2.65	0.21
PmetTSAr1.1-011181	-2.35	0.21
PmetTSAr1.1-025662	-1.73	0.21
PmetTSAr1.1-016563	1.25	0.21
PmetTSAr1.1-038746	1.57	0.21
PmetTSAr1.1-017374	1.58	0.21
PmetTSAr1.1-017436	1.92	0.21
PmetTSAr1.1-046640	1.93	0.21
PmetTSAr1.1-047900	6.32	0.21
PmetTSAr1.1-037914	1.73	0.21
PmetTSAr1.1-011543	3.69	0.21
PmetTSAr1.1-014850	-2.03	0.21
PmetTSAr1.1-001506	1.13	0.21
PmetTSAr1.1-041744	1.85	0.21
PmetTSAr1.1-020145	2.07	0.21
PmetTSAr1.1-008459	1.21	0.21
PmetTSAr1.1-017328	1.22	0.21
PmetTSAr1.1-006974	1.23	0.21
PmetTSAr1.1-025708	1.25	0.21
PmetTSAr1.1-021301	1.36	0.21
PmetTSAr1.1-028825	1.41	0.21
PmetTSAr1.1-009452	1.54	0.21
PmetTSAr1.1-014926	1.65	0.21
PmetTSAr1.1-024923	1.71	0.21
PmetTSAr1.1-015410	3.89	0.21
PmetTSAr1.1-039194	-4.34	0.22
PmetTSAr1.1-006977	-2.93	0.22
PmetTSAr1.1-019835	1.73	0.22
PmetTSAr1.1-024738	2.07	0.22
PmetTSAr1.1-006337	3.79	0.22
PmetTSAr1.1-049429	2.94	0.22
PmetTSAr1.1-029160	4.59	0.22
PmetTSAr1.1-010531	1.27	0.22
PmetTSAr1.1-032081	1.4	0.22
PmetTSAr1.1-016841	1.17	0.22
PmetTSAr1.1-003561	1.18	0.22
PmetTSAr1.1-004868	1.23	0.22
PmetTSAr1.1-022152	1.92	0.22
PmetTSAr1.1-039738	2.15	0.22
PmetTSAr1.1-057061	2.37	0.22
PmetTSAr1.1-037261	2.84	0.22
PmetTSAr1.1-036685	-1.82	0.22
PmetTSAr1.1-011625	-2.16	0.22
PmetTSAr1.1-011286	1.74	0.22
PmetTSAr1.1-016341	1.19	0.22
PmetTSAr1.1-019982	1.5	0.22
PmetTSAr1.1-014243	1.97	0.22
PmetTSAr1.1-000197	-2.08	0.23
PmetTSAr1.1-011388	-1.52	0.23
PmetTSAr1.1-016554	1.52	0.23
PmetTSAr1.1-018882	1.18	0.23
PmetTSAr1.1-048005	2.86	0.23
PmetTSAr1.1-010151	5.42	0.23
PmetTSAr1.1-001868	-2	0.23
PmetTSAr1.1-030884	1.5	0.23
PmetTSAr1.1-022626	1.52	0.24
PmetTSAr1.1-011520	2.78	0.24
PmetTSAr1.1-032192	1.23	0.24
PmetTSAr1.1-015754	1.23	0.24
PmetTSAr1.1-039757	1.49	0.24
PmetTSAr1.1-002211	1.12	0.24
PmetTSAr1.1-041293	2.47	0.24
PmetTSAr1.1-004381	1.17	0.24
PmetTSAr1.1-017277	1.16	0.25
PmetTSAr1.1-010425	1.28	0.25
PmetTSAr1.1-026073	1.3	0.25
PmetTSAr1.1-011587	-1.79	0.25
PmetTSAr1.1-027147	1.27	0.25
PmetTSAr1.1-006107	-1.58	0.25
PmetTSAr1.1-006403	1.17	0.25
PmetTSAr1.1-029336	1.6	0.25
PmetTSAr1.1-047565	2.05	0.25
PmetTSAr1.1-051222	3.26	0.25
PmetTSAr1.1-014658	-5.49	0.25
PmetTSAr1.1-037671	-2.2	0.25
PmetTSAr1.1-005963	1.15	0.25
PmetTSAr1.1-009276	1.23	0.25
PmetTSAr1.1-008868	1.27	0.25
PmetTSAr1.1-014036	1.4	0.25
PmetTSAr1.1-034283	1.74	0.25
PmetTSAr1.1-042754	1.94	0.25
PmetTSAr1.1-010400	2.38	0.25
PmetTSAr1.1-003348	1.11	0.26
PmetTSAr1.1-010080	1.2	0.26
PmetTSAr1.1-032368	1.33	0.26
PmetTSAr1.1-012459	2.03	0.26
PmetTSAr1.1-023190	1.17	0.26
PmetTSAr1.1-033977	2.03	0.26
PmetTSAr1.1-000766	1.13	0.26
PmetTSAr1.1-015150	1.12	0.26
PmetTSAr1.1-028423	1.19	0.26
PmetTSAr1.1-002786	1.21	0.26
PmetTSAr1.1-010094	1.42	0.26
PmetTSAr1.1-050602	4.15	0.26
PmetTSAr1.1-025396	1.49	0.27
PmetTSAr1.1-034771	1.63	0.27
PmetTSAr1.1-003948	1.1	0.27
PmetTSAr1.1-000207	1.11	0.27
PmetTSAr1.1-007332	1.11	0.27
PmetTSAr1.1-021615	1.63	0.27
PmetTSAr1.1-014450	1.8	0.27
PmetTSAr1.1-047624	2.18	0.27
PmetTSAr1.1-004282	2.49	0.27
PmetTSAr1.1-049804	2.76	0.27
PmetTSAr1.1-010188	1.25	0.27
PmetTSAr1.1-015235	-1.48	0.27
PmetTSAr1.1-015361	2.1	0.27
PmetTSAr1.1-058482	2.99	0.27
PmetTSAr1.1-041994	-3.95	0.27
PmetTSAr1.1-010596	-3.2	0.27
PmetTSAr1.1-034578	1.64	0.27
PmetTSAr1.1-039661	1.71	0.27
PmetTSAr1.1-063021	Inf	0.27
PmetTSAr1.1-035347	1.58	0.28
PmetTSAr1.1-028630	1.33	0.28
PmetTSAr1.1-045368	-2.11	0.28
PmetTSAr1.1-023493	-1.62	0.28
PmetTSAr1.1-012363	-1.53	0.28
PmetTSAr1.1-009234	1.08	0.28
PmetTSAr1.1-000908	1.26	0.28
PmetTSAr1.1-022061	1.65	0.28
PmetTSAr1.1-009337	2.11	0.28
PmetTSAr1.1-011256	1.6	0.28
PmetTSAr1.1-032763	1.24	0.29
PmetTSAr1.1-055146	-2.1	0.29
PmetTSAr1.1-030582	1.39	0.29
PmetTSAr1.1-027678	2.65	0.29
PmetTSAr1.1-035714	-2.26	0.29
PmetTSAr1.1-026382	1.9	0.29
PmetTSAr1.1-014277	-3.03	0.3
PmetTSAr1.1-012649	1.09	0.3
PmetTSAr1.1-028573	1.66	0.3
PmetTSAr1.1-028528	1.19	0.3
PmetTSAr1.1-037476	1.35	0.3
PmetTSAr1.1-054362	2.8	0.3
PmetTSAr1.1-031634	3.65	0.3
PmetTSAr1.1-019943	1.15	0.3
PmetTSAr1.1-010783	1.42	0.3
PmetTSAr1.1-006614	1.2	0.3
PmetTSAr1.1-020400	1.47	0.3
PmetTSAr1.1-011581	6.01	0.3
PmetTSAr1.1-011868	-3.19	0.3
PmetTSAr1.1-038326	2.3	0.3
PmetTSAr1.1-027915	1.47	0.31
PmetTSAr1.1-016357	1.17	0.31
PmetTSAr1.1-009341	1.17	0.31
PmetTSAr1.1-004636	1.24	0.31
PmetTSAr1.1-008736	1.52	0.31
PmetTSAr1.1-009334	1.78	0.31
PmetTSAr1.1-011067	1.99	0.31
PmetTSAr1.1-000841	-1.46	0.31
PmetTSAr1.1-032952	1.62	0.31
PmetTSAr1.1-023577	1.67	0.31
PmetTSAr1.1-000670	1.09	0.31
PmetTSAr1.1-043456	1.83	0.31
PmetTSAr1.1-032754	1.98	0.31
PmetTSAr1.1-041790	Inf	0.31
PmetTSAr1.1-037007	1.5	0.31
PmetTSAr1.1-029443	2.27	0.31
PmetTSAr1.1-030661	1.39	0.31
PmetTSAr1.1-035680	2.31	0.31
PmetTSAr1.1-023598	1.63	0.31
PmetTSAr1.1-017421	1.19	0.31
PmetTSAr1.1-013153	1.28	0.31
PmetTSAr1.1-014672	-7.92	0.32
PmetTSAr1.1-005800	1.12	0.32
PmetTSAr1.1-002519	1.13	0.32
PmetTSAr1.1-002726	1.31	0.32
PmetTSAr1.1-020215	1.43	0.32
PmetTSAr1.1-027788	-1.96	0.32
PmetTSAr1.1-033657	1.34	0.32
PmetTSAr1.1-015426	1.12	0.32
PmetTSAr1.1-013921	1.95	0.32
PmetTSAr1.1-002156	-2.71	0.32
PmetTSAr1.1-009484	-2.25	0.32
PmetTSAr1.1-031782	1.91	0.32
PmetTSAr1.1-004696	2.48	0.32
PmetTSAr1.1-050282	-2.43	0.32
PmetTSAr1.1-028412	2.27	0.32
PmetTSAr1.1-003386	1.04	0.33
PmetTSAr1.1-034217	-1.66	0.33
PmetTSAr1.1-007800	1.24	0.33
PmetTSAr1.1-034205	1.66	0.33
PmetTSAr1.1-007895	1.67	0.33
PmetTSAr1.1-040467	1.78	0.33
PmetTSAr1.1-011568	2.54	0.33
PmetTSAr1.1-055335	3.91	0.33
PmetTSAr1.1-001867	-1.89	0.33
PmetTSAr1.1-021321	1.32	0.33
PmetTSAr1.1-007958	-1.97	0.33
PmetTSAr1.1-012360	-1.5	0.33
PmetTSAr1.1-004460	-1.21	0.33
PmetTSAr1.1-007579	-1.18	0.33
PmetTSAr1.1-000966	1.05	0.33
PmetTSAr1.1-009914	1.23	0.33
PmetTSAr1.1-009615	1.27	0.33
PmetTSAr1.1-012229	1.43	0.33
PmetTSAr1.1-016361	1.5	0.33
PmetTSAr1.1-027992	1.54	0.33
PmetTSAr1.1-010428	1.54	0.33
PmetTSAr1.1-014381	1.55	0.33
PmetTSAr1.1-030498	2.07	0.33
PmetTSAr1.1-004695	2.65	0.33
PmetTSAr1.1-021867	1.99	0.33
PmetTSAr1.1-006108	-2.05	0.33
PmetTSAr1.1-021745	1.14	0.33
PmetTSAr1.1-001437	1.08	0.34
PmetTSAr1.1-041671	1.79	0.34
PmetTSAr1.1-036252	-3.05	0.34
PmetTSAr1.1-052688	5.01	0.34
PmetTSAr1.1-010276	1.48	0.34
PmetTSAr1.1-010148	-3.37	0.34
PmetTSAr1.1-038468	1.41	0.35
PmetTSAr1.1-011742	5.96	0.35
PmetTSAr1.1-028828	1.91	0.35
PmetTSAr1.1-014535	1.5	0.35
PmetTSAr1.1-011486	2.24	0.35
PmetTSAr1.1-012372	1.06	0.35
PmetTSAr1.1-011006	2.17	0.35
PmetTSAr1.1-001102	1.09	0.36
PmetTSAr1.1-020246	2.68	0.36
PmetTSAr1.1-057826	3.57	0.36
PmetTSAr1.1-010781	1.61	0.36
PmetTSAr1.1-011100	-2.24	0.36
PmetTSAr1.1-008278	1.1	0.36
PmetTSAr1.1-031127	2.28	0.36
PmetTSAr1.1-025626	2.85	0.36
PmetTSAr1.1-022548	1.19	0.36
PmetTSAr1.1-014773	3.62	0.36
PmetTSAr1.1-005977	-2.57	0.36
PmetTSAr1.1-030085	1.5	0.36
PmetTSAr1.1-043959	2	0.36
PmetTSAr1.1-036312	2.18	0.36
PmetTSAr1.1-002395	2.18	0.36
PmetTSAr1.1-014684	-7.66	0.37
PmetTSAr1.1-016922	1.15	0.37
PmetTSAr1.1-009362	1.23	0.37
PmetTSAr1.1-009392	1.29	0.37
PmetTSAr1.1-060161	Inf	0.37
PmetTSAr1.1-017321	-3.23	0.37
PmetTSAr1.1-005243	-2.15	0.37
PmetTSAr1.1-008596	1.25	0.37
PmetTSAr1.1-033384	1.4	0.37
PmetTSAr1.1-043017	1.67	0.37
PmetTSAr1.1-034943	1.77	0.37
PmetTSAr1.1-026686	1.79	0.37
PmetTSAr1.1-046231	1.95	0.37
PmetTSAr1.1-029407	2.37	0.37
PmetTSAr1.1-047953	3	0.37
PmetTSAr1.1-010158	1.76	0.37
PmetTSAr1.1-007426	1.19	0.37
PmetTSAr1.1-014983	-2.11	0.37
PmetTSAr1.1-034822	-1.38	0.37
PmetTSAr1.1-017246	1.21	0.37
PmetTSAr1.1-035409	1.44	0.37
PmetTSAr1.1-038211	1.72	0.37
PmetTSAr1.1-029275	2.48	0.37
PmetTSAr1.1-057046	3.05	0.37
PmetTSAr1.1-046373	3.69	0.37
PmetTSAr1.1-010817	-2.23	0.37
PmetTSAr1.1-013934	-1.55	0.37
PmetTSAr1.1-008957	-1.23	0.37
PmetTSAr1.1-025394	1.29	0.37
PmetTSAr1.1-010275	1.38	0.37
PmetTSAr1.1-038346	1.47	0.37
PmetTSAr1.1-006527	1.51	0.37
PmetTSAr1.1-044687	1.7	0.37
PmetTSAr1.1-010205	1.78	0.37
PmetTSAr1.1-050279	2.05	0.37
PmetTSAr1.1-031336	2.06	0.37
PmetTSAr1.1-032566	2.11	0.37
PmetTSAr1.1-035679	1.59	0.37
PmetTSAr1.1-041177	-3.53	0.38
PmetTSAr1.1-002888	1.04	0.38
PmetTSAr1.1-008822	1.09	0.38
PmetTSAr1.1-017362	1.19	0.38
PmetTSAr1.1-028680	1.25	0.38
PmetTSAr1.1-017476	1.57	0.38
PmetTSAr1.1-048768	2.64	0.38
PmetTSAr1.1-037349	1.77	0.38
PmetTSAr1.1-000893	-6.79	0.38
PmetTSAr1.1-004581	1.04	0.38
PmetTSAr1.1-033861	1.2	0.38
PmetTSAr1.1-010176	1.23	0.38
PmetTSAr1.1-017675	1.26	0.38
PmetTSAr1.1-047712	1.89	0.38
PmetTSAr1.1-040204	2.04	0.38
PmetTSAr1.1-051223	3.32	0.38
PmetTSAr1.1-058894	4.95	0.38
PmetTSAr1.1-050900	5.06	0.38
PmetTSAr1.1-000448	1.07	0.38
PmetTSAr1.1-031527	1.29	0.38
PmetTSAr1.1-025397	1.98	0.38
PmetTSAr1.1-032756	-2	0.38
PmetTSAr1.1-033266	1.2	0.38
PmetTSAr1.1-038376	1.56	0.38
PmetTSAr1.1-033423	1.47	0.39
PmetTSAr1.1-010396	1.86	0.39
PmetTSAr1.1-034433	1.33	0.39
PmetTSAr1.1-048826	2.78	0.39
PmetTSAr1.1-011793	Inf	0.39
PmetTSAr1.1-000857	-1.7	0.4
PmetTSAr1.1-021820	1.5	0.4
PmetTSAr1.1-010009	-1.48	0.4
PmetTSAr1.1-015603	1.15	0.4
PmetTSAr1.1-010695	1.99	0.4
PmetTSAr1.1-033710	2.15	0.4
PmetTSAr1.1-016398	1.08	0.4
PmetTSAr1.1-010832	1.51	0.4
PmetTSAr1.1-010395	1.97	0.4
PmetTSAr1.1-049609	2.83	0.4
PmetTSAr1.1-001483	1.05	0.41
PmetTSAr1.1-039579	1.38	0.41
PmetTSAr1.1-010778	-1.89	0.41
PmetTSAr1.1-010866	1.33	0.41
PmetTSAr1.1-008077	1.98	0.41
PmetTSAr1.1-024559	2.32	0.41
PmetTSAr1.1-037944	1.54	0.41
PmetTSAr1.1-043774	2.49	0.41
PmetTSAr1.1-014297	1.1	0.42
PmetTSAr1.1-037915	-1.92	0.42
PmetTSAr1.1-007067	1.09	0.42
PmetTSAr1.1-010480	1.14	0.42
PmetTSAr1.1-005774	1.15	0.42
PmetTSAr1.1-024231	1.36	0.42
PmetTSAr1.1-011142	1.48	0.42
PmetTSAr1.1-046005	1.57	0.42
PmetTSAr1.1-032346	1.65	0.42
PmetTSAr1.1-027858	1.86	0.42
PmetTSAr1.1-012452	1.66	0.42
PmetTSAr1.1-008337	1.94	0.42
PmetTSAr1.1-016236	-1.34	0.42
PmetTSAr1.1-014268	-1.92	0.43
PmetTSAr1.1-031813	1.3	0.43
PmetTSAr1.1-031365	1.21	0.43
PmetTSAr1.1-018739	1.22	0.43
PmetTSAr1.1-051551	2.17	0.43
PmetTSAr1.1-019356	-1.19	0.43
PmetTSAr1.1-029551	-1.26	0.43
PmetTSAr1.1-004579	1.02	0.43
PmetTSAr1.1-010573	1.58	0.43
PmetTSAr1.1-029920	1.27	0.43
PmetTSAr1.1-007989	-2.33	0.44
PmetTSAr1.1-000503	0.99	0.44
PmetTSAr1.1-021206	1.56	0.44
PmetTSAr1.1-032696	-3.02	0.44
PmetTSAr1.1-016713	1	0.44
PmetTSAr1.1-026049	1.18	0.44
PmetTSAr1.1-007914	1.19	0.44
PmetTSAr1.1-032267	1.32	0.44
PmetTSAr1.1-010797	-2.03	0.44
PmetTSAr1.1-016416	-1.38	0.44
PmetTSAr1.1-005487	1.08	0.44
PmetTSAr1.1-033987	1.34	0.44
PmetTSAr1.1-045055	1.48	0.44
PmetTSAr1.1-028209	1.63	0.44
PmetTSAr1.1-033614	-1.76	0.44
PmetTSAr1.1-017861	-1.46	0.44
PmetTSAr1.1-001568	1.02	0.44
PmetTSAr1.1-002641	1.09	0.44
PmetTSAr1.1-024343	1.26	0.44
PmetTSAr1.1-030878	1.57	0.44
PmetTSAr1.1-045349	1.65	0.44
PmetTSAr1.1-034094	2	0.44
PmetTSAr1.1-036155	2.84	0.44
PmetTSAr1.1-004597	0.97	0.45
PmetTSAr1.1-008047	1.07	0.45
PmetTSAr1.1-009886	1.2	0.45
PmetTSAr1.1-043728	2.77	0.45
PmetTSAr1.1-037970	-1.82	0.45
PmetTSAr1.1-005687	1.07	0.45
PmetTSAr1.1-001139	1.25	0.45
PmetTSAr1.1-003259	1.68	0.45
PmetTSAr1.1-023416	2.1	0.45
PmetTSAr1.1-010141	-1.29	0.45
PmetTSAr1.1-009139	1.13	0.45
PmetTSAr1.1-008172	1.19	0.45
PmetTSAr1.1-025407	1.22	0.45
PmetTSAr1.1-034827	1.26	0.45
PmetTSAr1.1-010089	1.44	0.45
PmetTSAr1.1-036609	1.65	0.45
PmetTSAr1.1-014247	1.66	0.45
PmetTSAr1.1-014309	1.77	0.45
PmetTSAr1.1-037103	1.83	0.45
PmetTSAr1.1-026386	2.73	0.45
PmetTSAr1.1-049305	Inf	0.45
PmetTSAr1.1-043679	-2.88	0.45
PmetTSAr1.1-006975	1.11	0.45
PmetTSAr1.1-008999	-2.11	0.45
PmetTSAr1.1-032827	-1.65	0.45
PmetTSAr1.1-005454	1.05	0.45
PmetTSAr1.1-021349	1.06	0.45
PmetTSAr1.1-010311	1.22	0.45
PmetTSAr1.1-021616	1.44	0.45
PmetTSAr1.1-001745	1.62	0.45
PmetTSAr1.1-007456	2.07	0.45
PmetTSAr1.1-034782	2.09	0.45
PmetTSAr1.1-039356	2.62	0.45
PmetTSAr1.1-053775	3.19	0.45
PmetTSAr1.1-026029	1.17	0.46
PmetTSAr1.1-028486	1.26	0.46
PmetTSAr1.1-021434	1.37	0.46
PmetTSAr1.1-016951	1.11	0.46
PmetTSAr1.1-011247	1.22	0.46
PmetTSAr1.1-028826	1.43	0.46
PmetTSAr1.1-020621	-3.02	0.46
PmetTSAr1.1-000494	-1.23	0.46
PmetTSAr1.1-002635	1.14	0.46
PmetTSAr1.1-010204	1.33	0.46
PmetTSAr1.1-028236	1.69	0.46
PmetTSAr1.1-032054	1.47	0.46
PmetTSAr1.1-001215	0.97	0.46
PmetTSAr1.1-033340	1.25	0.46
PmetTSAr1.1-051415	3.22	0.46
PmetTSAr1.1-011156	3.8	0.47
PmetTSAr1.1-024066	2.15	0.47
PmetTSAr1.1-010485	1.29	0.47
PmetTSAr1.1-047007	1.49	0.47
PmetTSAr1.1-010659	1.28	0.48
PmetTSAr1.1-023621	1.3	0.48
PmetTSAr1.1-013225	0.98	0.48
PmetTSAr1.1-031717	1.16	0.48
PmetTSAr1.1-021902	1.11	0.48
PmetTSAr1.1-040759	Inf	0.48
PmetTSAr1.1-029615	1.32	0.48
PmetTSAr1.1-026891	2.7	0.48
PmetTSAr1.1-055149	4.54	0.48
PmetTSAr1.1-034443	1.24	0.49
PmetTSAr1.1-011305	1.31	0.49
PmetTSAr1.1-039922	3.3	0.49
PmetTSAr1.1-015349	1.35	0.49
PmetTSAr1.1-011118	1.68	0.49
PmetTSAr1.1-011754	1.95	0.49
PmetTSAr1.1-000036	1.27	0.49
PmetTSAr1.1-026918	1.3	0.49
PmetTSAr1.1-028990	-1.51	0.5
PmetTSAr1.1-004580	0.98	0.5
PmetTSAr1.1-023696	-2.01	0.5
PmetTSAr1.1-030570	1.61	0.5
PmetTSAr1.1-005652	1.63	0.5
PmetTSAr1.1-041534	1.7	0.5
PmetTSAr1.1-010410	-3.37	0.5
PmetTSAr1.1-017172	1.67	0.51
PmetTSAr1.1-037413	-4.13	0.51
PmetTSAr1.1-041584	-1.51	0.51
PmetTSAr1.1-008974	-1.16	0.51
PmetTSAr1.1-015523	1.45	0.51
PmetTSAr1.1-044983	1.65	0.51
PmetTSAr1.1-011276	2.97	0.51
PmetTSAr1.1-010972	4.28	0.51
PmetTSAr1.1-010782	-1.61	0.51
PmetTSAr1.1-015241	-1.35	0.51
PmetTSAr1.1-024560	1.17	0.51
PmetTSAr1.1-032063	-2.02	0.51
PmetTSAr1.1-006181	-1.3	0.51
PmetTSAr1.1-020838	-1.22	0.51
PmetTSAr1.1-003794	0.97	0.51
PmetTSAr1.1-022646	1.02	0.51
PmetTSAr1.1-021273	1.06	0.51
PmetTSAr1.1-020514	1.08	0.51
PmetTSAr1.1-035153	1.25	0.51
PmetTSAr1.1-024859	1.65	0.51
PmetTSAr1.1-044348	2.13	0.51
PmetTSAr1.1-005734	-1.18	0.51
PmetTSAr1.1-029858	1.17	0.51
PmetTSAr1.1-030093	1.72	0.51
PmetTSAr1.1-003881	1.3	0.52
PmetTSAr1.1-004635	1.41	0.52
PmetTSAr1.1-007239	-3.33	0.52
PmetTSAr1.1-017786	1.13	0.52
PmetTSAr1.1-036346	1.24	0.52
PmetTSAr1.1-014770	3.34	0.52
PmetTSAr1.1-014471	1.16	0.52
PmetTSAr1.1-034692	2.16	0.52
PmetTSAr1.1-020971	1.05	0.52
PmetTSAr1.1-020610	3.58	0.52
PmetTSAr1.1-058960	-4.66	0.52
PmetTSAr1.1-018026	0.99	0.52
PmetTSAr1.1-020466	0.99	0.52
PmetTSAr1.1-023837	1.1	0.52
PmetTSAr1.1-010994	1.2	0.52
PmetTSAr1.1-034873	2.04	0.52
PmetTSAr1.1-040912	2.41	0.52
PmetTSAr1.1-053540	2.64	0.52
PmetTSAr1.1-024786	1.18	0.52
PmetTSAr1.1-011304	-4.14	0.53
PmetTSAr1.1-026450	-1.64	0.53
PmetTSAr1.1-017060	-1.28	0.53
PmetTSAr1.1-006666	-1.24	0.53
PmetTSAr1.1-003174	-1.18	0.53
PmetTSAr1.1-003611	1.03	0.53
PmetTSAr1.1-036452	1.14	0.53
PmetTSAr1.1-009984	1.2	0.53
PmetTSAr1.1-009348	1.23	0.53
PmetTSAr1.1-010981	1.24	0.53
PmetTSAr1.1-019798	1.24	0.53
PmetTSAr1.1-046219	1.41	0.53
PmetTSAr1.1-025983	1.43	0.53
PmetTSAr1.1-010721	1.49	0.53
PmetTSAr1.1-054999	2.43	0.53
PmetTSAr1.1-028155	3.06	0.53
PmetTSAr1.1-009442	-1.24	0.53
PmetTSAr1.1-019723	1.06	0.53
PmetTSAr1.1-033280	1.27	0.53
PmetTSAr1.1-034958	-4.63	0.53
PmetTSAr1.1-026072	1.02	0.53
PmetTSAr1.1-040331	2.1	0.53
PmetTSAr1.1-037772	1.65	0.53
PmetTSAr1.1-007455	2.11	0.53
PmetTSAr1.1-010154	-2.8	0.53
PmetTSAr1.1-009550	-2.05	0.53
PmetTSAr1.1-016045	1.16	0.53
PmetTSAr1.1-007510	2.35	0.53
PmetTSAr1.1-014078	1.18	0.54
PmetTSAr1.1-009374	1.53	0.54
PmetTSAr1.1-044965	-4.89	0.54
PmetTSAr1.1-005309	-1.04	0.54
PmetTSAr1.1-042807	1.58	0.54
PmetTSAr1.1-032672	1.85	0.54
PmetTSAr1.1-008675	1.5	0.54
PmetTSAr1.1-022425	1.13	0.54
PmetTSAr1.1-017410	1.37	0.54
PmetTSAr1.1-027315	1.62	0.54
PmetTSAr1.1-053810	Inf	0.54
PmetTSAr1.1-045434	-3.29	0.55
PmetTSAr1.1-005232	-1.05	0.55
PmetTSAr1.1-006810	1.01	0.55
PmetTSAr1.1-009876	1.04	0.55
PmetTSAr1.1-017526	1.06	0.55
PmetTSAr1.1-025741	1.25	0.55
PmetTSAr1.1-002889	1.25	0.55
PmetTSAr1.1-011258	1.79	0.55
PmetTSAr1.1-056744	2.42	0.55
PmetTSAr1.1-006959	0.92	0.55
PmetTSAr1.1-005686	1.09	0.55
PmetTSAr1.1-038238	1.35	0.55
PmetTSAr1.1-015506	-1.27	0.55
PmetTSAr1.1-041573	1.45	0.55
PmetTSAr1.1-034428	1.61	0.55
PmetTSAr1.1-025648	1.04	0.55
PmetTSAr1.1-030035	-1.37	0.56
PmetTSAr1.1-010037	3.71	0.56
PmetTSAr1.1-014984	-1.01	0.56
PmetTSAr1.1-003603	1.06	0.56
PmetTSAr1.1-017149	1.25	0.56
PmetTSAr1.1-054407	2.75	0.56
PmetTSAr1.1-007433	0.85	0.56
PmetTSAr1.1-004596	0.91	0.56
PmetTSAr1.1-006275	1.68	0.56
PmetTSAr1.1-030026	-1.61	0.57
PmetTSAr1.1-002002	-1.11	0.57
PmetTSAr1.1-025361	1.04	0.57
PmetTSAr1.1-009395	1.32	0.57
PmetTSAr1.1-018266	1.55	0.57
PmetTSAr1.1-009335	2.04	0.57
PmetTSAr1.1-007966	1.54	0.57
PmetTSAr1.1-054098	-4.59	0.57
PmetTSAr1.1-040065	1.53	0.57
PmetTSAr1.1-044611	2.9	0.57
PmetTSAr1.1-009801	-2	0.57
PmetTSAr1.1-009205	-1.58	0.57
PmetTSAr1.1-005299	0.95	0.57
PmetTSAr1.1-006349	0.98	0.57
PmetTSAr1.1-002209	1.07	0.57
PmetTSAr1.1-019857	1.11	0.57
PmetTSAr1.1-033823	1.22	0.57
PmetTSAr1.1-040283	1.58	0.57
PmetTSAr1.1-029278	2.26	0.57
PmetTSAr1.1-010138	2.51	0.57
PmetTSAr1.1-060922	Inf	0.57
PmetTSAr1.1-000490	0.94	0.58
PmetTSAr1.1-007988	1.05	0.58
PmetTSAr1.1-002971	1.15	0.58
PmetTSAr1.1-017224	1.39	0.58
PmetTSAr1.1-030735	1.95	0.58
PmetTSAr1.1-044506	Inf	0.58
PmetTSAr1.1-019907	0.96	0.58
PmetTSAr1.1-003558	0.97	0.58
PmetTSAr1.1-003555	1.05	0.58
PmetTSAr1.1-014819	1.24	0.58
PmetTSAr1.1-024191	1.46	0.58
PmetTSAr1.1-011194	1.48	0.58
PmetTSAr1.1-032058	1.5	0.58
PmetTSAr1.1-011294	1.79	0.58
PmetTSAr1.1-036299	-3.55	0.58
PmetTSAr1.1-003004	-1.37	0.58
PmetTSAr1.1-007600	0.99	0.58
PmetTSAr1.1-003943	1.02	0.58
PmetTSAr1.1-021777	1.26	0.58
PmetTSAr1.1-053253	-4.51	0.58
PmetTSAr1.1-044292	-2.17	0.58
PmetTSAr1.1-004739	-1.39	0.58
PmetTSAr1.1-019342	1.04	0.58
PmetTSAr1.1-034625	1.06	0.58
PmetTSAr1.1-025290	1.1	0.58
PmetTSAr1.1-010403	1.14	0.58
PmetTSAr1.1-034582	1.83	0.58
PmetTSAr1.1-008360	-1.49	0.59
PmetTSAr1.1-014725	-1.41	0.59
PmetTSAr1.1-003892	0.99	0.59
PmetTSAr1.1-007612	0.99	0.59
PmetTSAr1.1-006064	1.04	0.59
PmetTSAr1.1-015842	1.17	0.59
PmetTSAr1.1-019198	1.55	0.59
PmetTSAr1.1-008983	1.6	0.59
PmetTSAr1.1-010753	1.66	0.59
PmetTSAr1.1-039484	2.58	0.59
PmetTSAr1.1-050789	3.35	0.59
PmetTSAr1.1-016872	3.37	0.59
PmetTSAr1.1-015956	-1.27	0.59
PmetTSAr1.1-005084	1.6	0.59
PmetTSAr1.1-015509	4.34	0.59
PmetTSAr1.1-045208	-3.3	0.59
PmetTSAr1.1-016528	1.05	0.59
PmetTSAr1.1-015101	1.27	0.59
PmetTSAr1.1-053676	2.14	0.6
PmetTSAr1.1-015666	0.97	0.6
PmetTSAr1.1-015989	0.97	0.6
PmetTSAr1.1-035360	1.62	0.6
PmetTSAr1.1-013438	1.74	0.6
PmetTSAr1.1-023049	2.16	0.6
PmetTSAr1.1-006227	-1.37	0.6
PmetTSAr1.1-053052	2.49	0.6
PmetTSAr1.1-043618	Inf	0.6
PmetTSAr1.1-030555	1.25	0.61
PmetTSAr1.1-008376	-0.99	0.61
PmetTSAr1.1-010374	1.98	0.61
PmetTSAr1.1-007976	-1.36	0.61
PmetTSAr1.1-005336	0.94	0.61
PmetTSAr1.1-003117	1.05	0.61
PmetTSAr1.1-010308	1.56	0.61
PmetTSAr1.1-011780	-3.41	0.61
PmetTSAr1.1-020344	-1.57	0.61
PmetTSAr1.1-013097	1.02	0.61
PmetTSAr1.1-019904	1.38	0.61
PmetTSAr1.1-035736	1.89	0.61
PmetTSAr1.1-036827	-1.28	0.61
PmetTSAr1.1-021389	1	0.61
PmetTSAr1.1-019698	1.03	0.61
PmetTSAr1.1-018547	1.09	0.61
PmetTSAr1.1-016511	0.91	0.61
PmetTSAr1.1-017469	1.04	0.61
PmetTSAr1.1-046139	4.67	0.61
PmetTSAr1.1-041248	-2.93	0.61
PmetTSAr1.1-008067	1.18	0.61
PmetTSAr1.1-001183	1.69	0.61
PmetTSAr1.1-038204	2.73	0.61
PmetTSAr1.1-007309	1.82	0.61
PmetTSAr1.1-008078	2.68	0.61
PmetTSAr1.1-049769	2.91	0.61
PmetTSAr1.1-027542	3.67	0.61
PmetTSAr1.1-048378	-2.35	0.62
PmetTSAr1.1-011571	-1.33	0.62
PmetTSAr1.1-006018	0.96	0.62
PmetTSAr1.1-022223	-1.16	0.62
PmetTSAr1.1-005369	1.94	0.62
PmetTSAr1.1-000364	-1.19	0.62
PmetTSAr1.1-015146	0.97	0.62
PmetTSAr1.1-021045	1.38	0.62
PmetTSAr1.1-046267	2.19	0.62
PmetTSAr1.1-021428	1.13	0.62
PmetTSAr1.1-008007	1.97	0.62
PmetTSAr1.1-054963	4.19	0.62
PmetTSAr1.1-011210	-1.86	0.63
PmetTSAr1.1-007713	2.19	0.63
PmetTSAr1.1-051385	-2.14	0.63
PmetTSAr1.1-036344	-1.35	0.63
PmetTSAr1.1-002917	-1.16	0.63
PmetTSAr1.1-001673	0.94	0.63
PmetTSAr1.1-020188	1.03	0.63
PmetTSAr1.1-024732	1.13	0.63
PmetTSAr1.1-021339	1.15	0.63
PmetTSAr1.1-019762	1.56	0.63
PmetTSAr1.1-040230	1.75	0.63
PmetTSAr1.1-024681	2.28	0.63
PmetTSAr1.1-057498	3.34	0.63
PmetTSAr1.1-040051	1.59	0.63
PmetTSAr1.1-017938	1.41	0.63
PmetTSAr1.1-011622	Inf	0.63
PmetTSAr1.1-000853	0.93	0.64
PmetTSAr1.1-030400	1.95	0.64
PmetTSAr1.1-031673	3.22	0.64
PmetTSAr1.1-013414	-1.34	0.64
PmetTSAr1.1-010828	1.2	0.64
PmetTSAr1.1-030896	1.61	0.64
PmetTSAr1.1-005545	0.93	0.64
PmetTSAr1.1-003126	0.98	0.64
PmetTSAr1.1-016290	1.05	0.64
PmetTSAr1.1-008603	1.12	0.64
PmetTSAr1.1-011085	1.17	0.64
PmetTSAr1.1-008908	1.2	0.64
PmetTSAr1.1-011021	1.43	0.64
PmetTSAr1.1-016431	1.64	0.64
PmetTSAr1.1-056879	1.98	0.64
PmetTSAr1.1-031290	2.39	0.64
PmetTSAr1.1-053763	3.56	0.64
PmetTSAr1.1-058083	Inf	0.64
PmetTSAr1.1-010742	1.38	0.64
PmetTSAr1.1-029235	1.65	0.64
PmetTSAr1.1-050761	3.23	0.64
PmetTSAr1.1-000933	0.92	0.64
PmetTSAr1.1-002161	0.97	0.64
PmetTSAr1.1-005349	1.27	0.64
PmetTSAr1.1-014552	1.36	0.64
PmetTSAr1.1-022868	1.57	0.64
PmetTSAr1.1-040818	1.94	0.64
PmetTSAr1.1-037636	-1.61	0.65
PmetTSAr1.1-016807	-1.01	0.65
PmetTSAr1.1-015198	0.98	0.65
PmetTSAr1.1-022000	1.04	0.65
PmetTSAr1.1-011206	1.33	0.65
PmetTSAr1.1-004187	1.18	0.65
PmetTSAr1.1-020495	1.16	0.65
PmetTSAr1.1-011601	1.87	0.65
PmetTSAr1.1-035991	3.99	0.65
PmetTSAr1.1-004885	0.98	0.66
PmetTSAr1.1-010277	1.38	0.66
PmetTSAr1.1-033806	Inf	0.66
PmetTSAr1.1-015758	0.95	0.66
PmetTSAr1.1-043665	2.42	0.66
PmetTSAr1.1-038242	2.17	0.66
PmetTSAr1.1-065964	-4.39	0.66
PmetTSAr1.1-002732	0.89	0.66
PmetTSAr1.1-063196	Inf	0.66
PmetTSAr1.1-023916	1.04	0.67
PmetTSAr1.1-011268	2.09	0.67
PmetTSAr1.1-020379	-1.16	0.67
PmetTSAr1.1-034941	1.19	0.67
PmetTSAr1.1-019563	1.69	0.67
PmetTSAr1.1-017483	-4.1	0.67
PmetTSAr1.1-004837	0.92	0.67
PmetTSAr1.1-007923	0.99	0.67
PmetTSAr1.1-046076	1.95	0.67
PmetTSAr1.1-029716	1.07	0.67
PmetTSAr1.1-010177	1.3	0.67
PmetTSAr1.1-023106	1.26	0.67
PmetTSAr1.1-020801	1.37	0.67
PmetTSAr1.1-064592	2.82	0.67
PmetTSAr1.1-007412	0.97	0.67
PmetTSAr1.1-034849	1.35	0.67
PmetTSAr1.1-038388	1.62	0.67
PmetTSAr1.1-014065	1.01	0.68
PmetTSAr1.1-029809	1.15	0.68
PmetTSAr1.1-020995	1.32	0.68
PmetTSAr1.1-033077	1.85	0.68
PmetTSAr1.1-034452	2.35	0.68
PmetTSAr1.1-013308	2.61	0.68
PmetTSAr1.1-000607	1.06	0.68
PmetTSAr1.1-022055	1.92	0.68
PmetTSAr1.1-049133	4.04	0.68
PmetTSAr1.1-006772	0.9	0.69
PmetTSAr1.1-017516	0.92	0.69
PmetTSAr1.1-026139	-1.22	0.69
PmetTSAr1.1-044652	1.47	0.69
PmetTSAr1.1-054371	Inf	0.69
PmetTSAr1.1-039669	2.39	0.69
PmetTSAr1.1-004182	-1.47	0.69
PmetTSAr1.1-022521	-1.17	0.69
PmetTSAr1.1-016345	0.96	0.69
PmetTSAr1.1-011473	1.8	0.69
PmetTSAr1.1-012745	-1.05	0.69
PmetTSAr1.1-010228	1.03	0.69
PmetTSAr1.1-000606	1.09	0.69
PmetTSAr1.1-016598	1.35	0.69
PmetTSAr1.1-010950	1.65	0.69
PmetTSAr1.1-029426	-1.35	0.7
PmetTSAr1.1-002465	0.88	0.7
PmetTSAr1.1-052798	4.97	0.7
PmetTSAr1.1-037708	-2.53	0.7
PmetTSAr1.1-031454	-1.29	0.7
PmetTSAr1.1-001879	1.49	0.7
PmetTSAr1.1-009013	-1.6	0.7
PmetTSAr1.1-000063	1.03	0.7
PmetTSAr1.1-031871	1.35	0.7
PmetTSAr1.1-050588	2.53	0.7
PmetTSAr1.1-062487	2.9	0.71
PmetTSAr1.1-011340	-3.87	0.71
PmetTSAr1.1-016237	-1.28	0.71
PmetTSAr1.1-037347	1.61	0.71
PmetTSAr1.1-011232	3.21	0.71
PmetTSAr1.1-009418	0.92	0.71
PmetTSAr1.1-031687	-1.29	0.71
PmetTSAr1.1-002001	-1.05	0.71
PmetTSAr1.1-007256	0.95	0.71
PmetTSAr1.1-001664	1.5	0.71
PmetTSAr1.1-008414	-1.24	0.71
PmetTSAr1.1-014775	4.6	0.71
PmetTSAr1.1-010263	-1.25	0.71
PmetTSAr1.1-006669	1.04	0.71
PmetTSAr1.1-009005	1.1	0.71
PmetTSAr1.1-036622	1.94	0.71
PmetTSAr1.1-022799	1.03	0.72
PmetTSAr1.1-042292	2.45	0.72
PmetTSAr1.1-027879	1.03	0.72
PmetTSAr1.1-030568	1.05	0.72
PmetTSAr1.1-035075	-1.25	0.72
PmetTSAr1.1-018041	0.92	0.72
PmetTSAr1.1-010577	2.87	0.72
PmetTSAr1.1-036734	-1.42	0.73
PmetTSAr1.1-010297	0.96	0.73
PmetTSAr1.1-017645	1.39	0.73
PmetTSAr1.1-014441	-0.89	0.73
PmetTSAr1.1-017751	1.39	0.73
PmetTSAr1.1-009964	3.18	0.73
PmetTSAr1.1-033872	3.95	0.73
PmetTSAr1.1-025962	1.23	0.73
PmetTSAr1.1-014745	-2.38	0.73
PmetTSAr1.1-016796	0.95	0.73
PmetTSAr1.1-011005	1.49	0.73
PmetTSAr1.1-024099	1.53	0.73
PmetTSAr1.1-025658	-1.27	0.73
PmetTSAr1.1-026656	-2.19	0.73
PmetTSAr1.1-038138	1.18	0.73
PmetTSAr1.1-020637	2.08	0.73
PmetTSAr1.1-048780	2.21	0.74
PmetTSAr1.1-063927	2.86	0.74
PmetTSAr1.1-020882	3.46	0.74
PmetTSAr1.1-000209	-2.56	0.74
PmetTSAr1.1-044882	-1.91	0.74
PmetTSAr1.1-019159	-3.28	0.74
PmetTSAr1.1-014511	-2.33	0.74
PmetTSAr1.1-019753	-0.98	0.74
PmetTSAr1.1-038546	1.28	0.74
PmetTSAr1.1-014501	1.25	0.74
PmetTSAr1.1-057543	2.08	0.74
PmetTSAr1.1-009188	-1.95	0.74
PmetTSAr1.1-015604	-1.13	0.74
PmetTSAr1.1-044779	-3.55	0.74
PmetTSAr1.1-033388	-2.51	0.74
PmetTSAr1.1-052501	-2.26	0.74
PmetTSAr1.1-031064	-2.02	0.74
PmetTSAr1.1-009060	-1.19	0.74
PmetTSAr1.1-019136	-1.06	0.74
PmetTSAr1.1-003338	0.9	0.74
PmetTSAr1.1-005879	0.95	0.74
PmetTSAr1.1-012684	0.97	0.74
PmetTSAr1.1-024109	1	0.74
PmetTSAr1.1-021741	1.13	0.74
PmetTSAr1.1-008944	1.21	0.74
PmetTSAr1.1-025363	1.35	0.74
PmetTSAr1.1-026086	1.5	0.74
PmetTSAr1.1-003083	1.59	0.74
PmetTSAr1.1-054669	1.71	0.74
PmetTSAr1.1-047859	1.72	0.74
PmetTSAr1.1-043288	1.75	0.74
PmetTSAr1.1-025736	2.84	0.74
PmetTSAr1.1-044308	3.8	0.74
PmetTSAr1.1-038968	-1.73	0.74
PmetTSAr1.1-036190	-1.27	0.74
PmetTSAr1.1-022668	-1.03	0.74
PmetTSAr1.1-005513	0.87	0.74
PmetTSAr1.1-009277	1.38	0.74
PmetTSAr1.1-026005	-1.67	0.75
PmetTSAr1.1-008771	-1.22	0.75
PmetTSAr1.1-020544	0.91	0.75
PmetTSAr1.1-020438	2.07	0.75
PmetTSAr1.1-047729	2.74	0.75
PmetTSAr1.1-032015	2.16	0.75
PmetTSAr1.1-032199	-1.64	0.75
PmetTSAr1.1-035626	-1.4	0.75
PmetTSAr1.1-008304	-1.1	0.75
PmetTSAr1.1-031179	0.97	0.75
PmetTSAr1.1-024105	1.45	0.75
PmetTSAr1.1-019100	3.18	0.75
PmetTSAr1.1-011566	3.97	0.75
PmetTSAr1.1-011260	-2.43	0.75
PmetTSAr1.1-033291	-1.34	0.75
PmetTSAr1.1-004501	0.93	0.75
PmetTSAr1.1-015831	0.93	0.75
PmetTSAr1.1-002348	0.96	0.75
PmetTSAr1.1-048300	3.9	0.76
PmetTSAr1.1-035752	-1.76	0.76
PmetTSAr1.1-010892	-1.52	0.76
PmetTSAr1.1-029708	-0.99	0.76
PmetTSAr1.1-020700	0.9	0.76
PmetTSAr1.1-016871	0.92	0.76
PmetTSAr1.1-029416	1.15	0.76
PmetTSAr1.1-017420	1.2	0.76
PmetTSAr1.1-021318	-4.7	0.77
PmetTSAr1.1-004001	1.07	0.77
PmetTSAr1.1-016935	2.1	0.77
PmetTSAr1.1-008948	-2.3	0.77
PmetTSAr1.1-016063	1.07	0.77
PmetTSAr1.1-010394	2.11	0.77
PmetTSAr1.1-031033	4.02	0.77
PmetTSAr1.1-015446	-1.09	0.77
PmetTSAr1.1-065482	-3.8	0.77
PmetTSAr1.1-019918	-1.15	0.77
PmetTSAr1.1-022001	-1.11	0.77
PmetTSAr1.1-019771	-1.06	0.77
PmetTSAr1.1-001220	0.9	0.77
PmetTSAr1.1-009848	0.94	0.77
PmetTSAr1.1-027243	1.15	0.77
PmetTSAr1.1-030486	1.46	0.77
PmetTSAr1.1-048762	2.6	0.77
PmetTSAr1.1-049713	2.64	0.77
PmetTSAr1.1-011855	Inf	0.77
PmetTSAr1.1-037332	-2.71	0.77
PmetTSAr1.1-038542	-2.44	0.77
PmetTSAr1.1-014431	-2.15	0.77
PmetTSAr1.1-015333	-1.21	0.77
PmetTSAr1.1-017671	-1.03	0.77
PmetTSAr1.1-034635	1.51	0.77
PmetTSAr1.1-047075	1.68	0.77
PmetTSAr1.1-042013	1.97	0.77
PmetTSAr1.1-032737	2.72	0.77
PmetTSAr1.1-006102	0.88	0.78
PmetTSAr1.1-002865	0.89	0.78
PmetTSAr1.1-030743	-2.59	0.78
PmetTSAr1.1-028874	-1.41	0.78
PmetTSAr1.1-050875	Inf	0.78
PmetTSAr1.1-021510	-1.85	0.78
PmetTSAr1.1-020002	-1	0.78
PmetTSAr1.1-020636	1.02	0.78
PmetTSAr1.1-031212	1.18	0.78
PmetTSAr1.1-023864	1.53	0.78
PmetTSAr1.1-049699	1.61	0.78
PmetTSAr1.1-031417	-1.52	0.78
PmetTSAr1.1-002633	1.64	0.78
PmetTSAr1.1-035324	1.66	0.78
PmetTSAr1.1-015586	0.91	0.79
PmetTSAr1.1-008381	1.01	0.79
PmetTSAr1.1-031060	1.35	0.79
PmetTSAr1.1-042063	1.36	0.79
PmetTSAr1.1-032787	1.97	0.79
PmetTSAr1.1-021883	1.99	0.79
PmetTSAr1.1-016183	-1.12	0.79
PmetTSAr1.1-026398	0.99	0.79
PmetTSAr1.1-035156	1.52	0.79
PmetTSAr1.1-042563	1.6	0.79
PmetTSAr1.1-052552	3.01	0.79
PmetTSAr1.1-000832	0.86	0.79
PmetTSAr1.1-011058	-2	0.8
PmetTSAr1.1-029427	-1.22	0.8
PmetTSAr1.1-000702	-1.1	0.8
PmetTSAr1.1-027541	1.79	0.8
PmetTSAr1.1-053837	1.85	0.8
PmetTSAr1.1-051065	2.85	0.8
PmetTSAr1.1-071316	Inf	0.8
PmetTSAr1.1-035781	-3.36	0.8
PmetTSAr1.1-046254	1.35	0.8
PmetTSAr1.1-014480	1.06	0.8
PmetTSAr1.1-008100	0.85	0.8
PmetTSAr1.1-031590	1.06	0.8
PmetTSAr1.1-003980	1.07	0.8
PmetTSAr1.1-043098	1.83	0.8
PmetTSAr1.1-039336	4.74	0.8
PmetTSAr1.1-004905	-1.12	0.8
PmetTSAr1.1-003285	0.85	0.8
PmetTSAr1.1-009165	2.47	0.8
PmetTSAr1.1-038766	-1.55	0.81
PmetTSAr1.1-022351	-1.15	0.81
PmetTSAr1.1-045002	1.45	0.81
PmetTSAr1.1-012072	Inf	0.81
PmetTSAr1.1-038882	-2.49	0.81
PmetTSAr1.1-058475	3.12	0.81
PmetTSAr1.1-009273	-1.71	0.81
PmetTSAr1.1-008821	0.95	0.81
PmetTSAr1.1-010990	1.83	0.81
PmetTSAr1.1-011263	2.24	0.81
PmetTSAr1.1-021914	-4.2	0.81
PmetTSAr1.1-043919	-2.84	0.81
PmetTSAr1.1-022260	1.08	0.81
PmetTSAr1.1-010843	1.15	0.81
PmetTSAr1.1-016021	-0.95	0.82
PmetTSAr1.1-018480	0.88	0.82
PmetTSAr1.1-014079	1.05	0.82
PmetTSAr1.1-000411	-2.69	0.82
PmetTSAr1.1-019093	-1.67	0.82
PmetTSAr1.1-007290	-1.16	0.82
PmetTSAr1.1-017308	0.89	0.82
PmetTSAr1.1-017554	-0.99	0.82
PmetTSAr1.1-004751	0.93	0.82
PmetTSAr1.1-019401	2.16	0.82
PmetTSAr1.1-017314	0.95	0.82
PmetTSAr1.1-004740	-1.33	0.83
PmetTSAr1.1-002724	-2.67	0.83
PmetTSAr1.1-021987	-1.26	0.83
PmetTSAr1.1-009326	0.92	0.83
PmetTSAr1.1-019855	0.96	0.83
PmetTSAr1.1-018744	1.05	0.83
PmetTSAr1.1-008484	1.46	0.83
PmetTSAr1.1-057721	2.98	0.83
PmetTSAr1.1-016629	-3	0.83
PmetTSAr1.1-004732	-1.63	0.83
PmetTSAr1.1-034998	1.68	0.83
PmetTSAr1.1-036029	-1.55	0.84
PmetTSAr1.1-004738	-1.35	0.84
PmetTSAr1.1-012473	-0.93	0.84
PmetTSAr1.1-008728	0.9	0.84
PmetTSAr1.1-002167	0.9	0.84
PmetTSAr1.1-020528	0.92	0.84
PmetTSAr1.1-011049	1.43	0.84
PmetTSAr1.1-041859	1.54	0.84
PmetTSAr1.1-052477	1.74	0.84
PmetTSAr1.1-006105	2.3	0.84
PmetTSAr1.1-044616	2.3	0.84
PmetTSAr1.1-000471	0.84	0.84
PmetTSAr1.1-038423	-1.46	0.84
PmetTSAr1.1-000081	-0.91	0.84
PmetTSAr1.1-027623	0.97	0.84
PmetTSAr1.1-034078	1.04	0.84
PmetTSAr1.1-053762	1.57	0.84
PmetTSAr1.1-031540	1.13	0.84
PmetTSAr1.1-010613	1.24	0.84
PmetTSAr1.1-011254	1.91	0.84
PmetTSAr1.1-057248	1.92	0.84
PmetTSAr1.1-030108	-1.06	0.84
PmetTSAr1.1-002755	0.86	0.85
PmetTSAr1.1-018860	0.89	0.85
PmetTSAr1.1-017994	1.55	0.85
PmetTSAr1.1-016057	0.93	0.85
PmetTSAr1.1-006619	0.95	0.85
PmetTSAr1.1-040312	1.05	0.85
PmetTSAr1.1-018314	1.06	0.85
PmetTSAr1.1-011042	1.46	0.85
PmetTSAr1.1-029471	1.56	0.85
PmetTSAr1.1-039514	2.25	0.85
PmetTSAr1.1-047510	2.57	0.85
PmetTSAr1.1-001015	0.84	0.85
PmetTSAr1.1-004238	0.86	0.85
PmetTSAr1.1-003489	0.9	0.85
PmetTSAr1.1-035022	1.58	0.85
PmetTSAr1.1-061131	3.99	0.85
PmetTSAr1.1-027107	-1.25	0.86
PmetTSAr1.1-021393	-1.06	0.86
PmetTSAr1.1-003612	0.9	0.86
PmetTSAr1.1-006879	1.11	0.86
PmetTSAr1.1-043379	-1.94	0.86
PmetTSAr1.1-024070	-1.17	0.86
PmetTSAr1.1-043640	1.91	0.86
PmetTSAr1.1-044696	1.61	0.86
PmetTSAr1.1-018414	-1.09	0.86
PmetTSAr1.1-048999	1.65	0.86
PmetTSAr1.1-026232	0.89	0.87
PmetTSAr1.1-043176	-4.69	0.87
PmetTSAr1.1-002217	-1.76	0.87
PmetTSAr1.1-031843	1.34	0.87
PmetTSAr1.1-043710	1.82	0.87
PmetTSAr1.1-051450	2.08	0.87
PmetTSAr1.1-060211	Inf	0.87
PmetTSAr1.1-028280	-1.17	0.87
PmetTSAr1.1-032441	0.94	0.87
PmetTSAr1.1-046932	1.71	0.87
PmetTSAr1.1-060452	1.94	0.87
PmetTSAr1.1-011011	-1.46	0.87
PmetTSAr1.1-016726	-1.25	0.87
PmetTSAr1.1-015122	-1.01	0.87
PmetTSAr1.1-000269	0.84	0.87
PmetTSAr1.1-005453	0.9	0.87
PmetTSAr1.1-027896	1.2	0.87
PmetTSAr1.1-010159	1.33	0.87
PmetTSAr1.1-038838	2.85	0.87
PmetTSAr1.1-010161	1.68	0.87
PmetTSAr1.1-008205	0.82	0.87
PmetTSAr1.1-001014	0.83	0.87
PmetTSAr1.1-001315	0.83	0.87
PmetTSAr1.1-010435	0.98	0.87
PmetTSAr1.1-039325	1.48	0.87
PmetTSAr1.1-048659	1.68	0.87
PmetTSAr1.1-001796	1.79	0.87
PmetTSAr1.1-012460	1.67	0.87
PmetTSAr1.1-044499	1.76	0.87
PmetTSAr1.1-017278	0.93	0.88
PmetTSAr1.1-006554	-1.13	0.88
PmetTSAr1.1-016739	-0.99	0.88
PmetTSAr1.1-033653	1.31	0.88
PmetTSAr1.1-025406	1.02	0.88
PmetTSAr1.1-017333	1.08	0.88
PmetTSAr1.1-035174	1.59	0.88
PmetTSAr1.1-011440	-2.88	0.88
PmetTSAr1.1-037665	-1.24	0.88
PmetTSAr1.1-008184	1.06	0.88
PmetTSAr1.1-031796	1.38	0.88
PmetTSAr1.1-054419	1.98	0.88
PmetTSAr1.1-012156	Inf	0.88
PmetTSAr1.1-069603	Inf	0.88
PmetTSAr1.1-035043	2.17	0.89
PmetTSAr1.1-063155	Inf	0.89
PmetTSAr1.1-038227	1.17	0.89
PmetTSAr1.1-002636	0.82	0.89
PmetTSAr1.1-010792	1.1	0.89
PmetTSAr1.1-049360	2.55	0.89
PmetTSAr1.1-043969	2.71	0.89
PmetTSAr1.1-012297	-2.56	0.89
PmetTSAr1.1-034068	-1.41	0.89
PmetTSAr1.1-033268	-1.31	0.89
PmetTSAr1.1-031601	-1.26	0.89
PmetTSAr1.1-025247	2.56	0.89
PmetTSAr1.1-018839	1.08	0.89
PmetTSAr1.1-018228	1.15	0.89
PmetTSAr1.1-053992	1.91	0.89
PmetTSAr1.1-036933	-1.83	0.9
PmetTSAr1.1-007084	0.85	0.9
PmetTSAr1.1-001722	0.87	0.9
PmetTSAr1.1-042399	1.85	0.9
PmetTSAr1.1-052271	2.86	0.9
PmetTSAr1.1-055250	3.11	0.9
PmetTSAr1.1-052024	3.28	0.9
PmetTSAr1.1-007782	0.97	0.9
PmetTSAr1.1-045141	1.02	0.9
PmetTSAr1.1-052917	-3.04	0.9
PmetTSAr1.1-036109	-1.7	0.9
PmetTSAr1.1-013396	-1.68	0.9
PmetTSAr1.1-034739	-1.52	0.9
PmetTSAr1.1-028863	-1.27	0.9
PmetTSAr1.1-012326	-1.2	0.9
PmetTSAr1.1-024278	-1.11	0.9
PmetTSAr1.1-032343	-1.03	0.9
PmetTSAr1.1-012731	0.81	0.9
PmetTSAr1.1-017048	0.86	0.9
PmetTSAr1.1-018011	0.89	0.9
PmetTSAr1.1-009143	0.94	0.9
PmetTSAr1.1-024432	1.02	0.9
PmetTSAr1.1-023292	1.05	0.9
PmetTSAr1.1-003399	1.26	0.9
PmetTSAr1.1-043317	1.36	0.9
PmetTSAr1.1-000425	2	0.9
PmetTSAr1.1-050166	2.16	0.9
PmetTSAr1.1-050094	2.39	0.9
PmetTSAr1.1-056050	3.4	0.9
PmetTSAr1.1-055978	Inf	0.9
PmetTSAr1.1-021920	-1.25	0.9
PmetTSAr1.1-060272	4.48	0.9
PmetTSAr1.1-035307	1.28	0.9
PmetTSAr1.1-039057	-1.53	0.9
PmetTSAr1.1-024131	-1.02	0.9
PmetTSAr1.1-015940	0.9	0.9
PmetTSAr1.1-026283	1.09	0.9
PmetTSAr1.1-016883	-1	0.91
PmetTSAr1.1-001085	0.82	0.91
PmetTSAr1.1-011846	-4.59	0.91
PmetTSAr1.1-037237	-1.69	0.91
PmetTSAr1.1-033431	1.08	0.91
PmetTSAr1.1-051903	2.22	0.91
PmetTSAr1.1-039602	-2.01	0.92
PmetTSAr1.1-031844	0.93	0.92
PmetTSAr1.1-008941	1.3	0.92
PmetTSAr1.1-009631	-1.31	0.92
PmetTSAr1.1-009043	0.91	0.92
PmetTSAr1.1-012361	-1.16	0.92
PmetTSAr1.1-022660	0.99	0.92
PmetTSAr1.1-036903	1.3	0.92
PmetTSAr1.1-017086	-0.91	0.92
PmetTSAr1.1-002134	0.9	0.92
PmetTSAr1.1-032109	2.02	0.92
PmetTSAr1.1-032265	2.55	0.92
PmetTSAr1.1-014009	-1.01	0.92
PmetTSAr1.1-012440	0.88	0.92
PmetTSAr1.1-005927	0.94	0.92
PmetTSAr1.1-014673	1.23	0.92
PmetTSAr1.1-025386	1.25	0.92
PmetTSAr1.1-001797	1.71	0.92
PmetTSAr1.1-062479	1.95	0.92
PmetTSAr1.1-006549	0.89	0.92
PmetTSAr1.1-007556	-1.1	0.92
PmetTSAr1.1-002191	0.84	0.92
PmetTSAr1.1-007992	1.24	0.92
PmetTSAr1.1-003423	0.84	0.92
PmetTSAr1.1-001103	0.89	0.92
PmetTSAr1.1-022512	1.02	0.92
PmetTSAr1.1-032082	-1.1	0.93
PmetTSAr1.1-002377	-1.05	0.93
PmetTSAr1.1-025202	-0.93	0.93
PmetTSAr1.1-000240	-0.88	0.93
PmetTSAr1.1-015230	0.86	0.93
PmetTSAr1.1-005971	0.87	0.93
PmetTSAr1.1-006223	0.91	0.93
PmetTSAr1.1-008806	0.96	0.93
PmetTSAr1.1-010733	1.36	0.93
PmetTSAr1.1-026385	1.61	0.93
PmetTSAr1.1-010398	1.69	0.93
PmetTSAr1.1-034399	1.7	0.93
PmetTSAr1.1-042941	2.03	0.93
PmetTSAr1.1-035874	2.98	0.93
PmetTSAr1.1-050910	3.81	0.93
PmetTSAr1.1-014734	-4.14	0.93
PmetTSAr1.1-002734	0.85	0.93
PmetTSAr1.1-016327	0.92	0.93
PmetTSAr1.1-059169	3.93	0.93
PmetTSAr1.1-019490	0.91	0.93
PmetTSAr1.1-045439	1.95	0.93
PmetTSAr1.1-002690	0.83	0.93
PmetTSAr1.1-036570	1.32	0.93
PmetTSAr1.1-005120	1.09	0.93
PmetTSAr1.1-058947	3.27	0.93
PmetTSAr1.1-026016	1.15	0.94
PmetTSAr1.1-034105	1.23	0.94
PmetTSAr1.1-032839	1.76	0.94
PmetTSAr1.1-016101	2.1	0.94
PmetTSAr1.1-010318	0.97	0.94
PmetTSAr1.1-041048	1.74	0.94
PmetTSAr1.1-011974	Inf	0.94
PmetTSAr1.1-010142	-1.06	0.94
PmetTSAr1.1-029934	1.05	0.94
PmetTSAr1.1-007484	2.05	0.94
PmetTSAr1.1-010255	2.16	0.94
PmetTSAr1.1-030371	-1.23	0.94
PmetTSAr1.1-016031	-1.09	0.94
PmetTSAr1.1-003049	-0.94	0.94
PmetTSAr1.1-002405	0.8	0.94
PmetTSAr1.1-019432	0.83	0.94
PmetTSAr1.1-018951	0.92	0.94
PmetTSAr1.1-032077	1.02	0.94
PmetTSAr1.1-042866	1.4	0.94
PmetTSAr1.1-022920	1.48	0.94
PmetTSAr1.1-052325	2.55	0.94
PmetTSAr1.1-018138	-0.96	0.95
PmetTSAr1.1-026569	-1.37	0.95
PmetTSAr1.1-014374	0.86	0.95
PmetTSAr1.1-025270	1.11	0.95
PmetTSAr1.1-016155	1.26	0.95
PmetTSAr1.1-000355	1.38	0.95
PmetTSAr1.1-025590	1.6	0.95
PmetTSAr1.1-010696	1.79	0.95
PmetTSAr1.1-055804	2.53	0.95
PmetTSAr1.1-000004	0.9	0.95
PmetTSAr1.1-034798	1.12	0.95
PmetTSAr1.1-040320	1.92	0.95
PmetTSAr1.1-003520	0.94	0.95
PmetTSAr1.1-036595	1.1	0.95
PmetTSAr1.1-051362	2.44	0.95
PmetTSAr1.1-035090	-1.91	0.95
PmetTSAr1.1-000598	0.84	0.95
PmetTSAr1.1-019325	1.12	0.95
PmetTSAr1.1-046391	2.96	0.95
PmetTSAr1.1-003559	0.84	0.95
PmetTSAr1.1-000426	1.89	0.95
PmetTSAr1.1-020205	-1.27	0.95
PmetTSAr1.1-039920	1.44	0.95
PmetTSAr1.1-037549	-1.6	0.96
PmetTSAr1.1-000495	0.87	0.96
PmetTSAr1.1-009824	0.93	0.96
PmetTSAr1.1-010858	0.96	0.96
PmetTSAr1.1-015449	0.99	0.96
PmetTSAr1.1-020381	1.05	0.96
PmetTSAr1.1-010833	1.24	0.96
PmetTSAr1.1-009158	1.56	0.96
PmetTSAr1.1-010982	1.56	0.96
PmetTSAr1.1-014209	1.62	0.96
PmetTSAr1.1-049929	1.88	0.96
PmetTSAr1.1-006140	1.92	0.96
PmetTSAr1.1-011300	1.98	0.96
PmetTSAr1.1-057290	3.41	0.96
PmetTSAr1.1-061411	Inf	0.96
PmetTSAr1.1-011209	-1.46	0.96
PmetTSAr1.1-006517	-1.43	0.96
PmetTSAr1.1-018370	0.81	0.96
PmetTSAr1.1-001370	0.93	0.96
PmetTSAr1.1-029532	1.06	0.96
PmetTSAr1.1-030200	-1.26	0.96
PmetTSAr1.1-003583	0.77	0.96
PmetTSAr1.1-014944	0.84	0.96
PmetTSAr1.1-009648	1.13	0.96
PmetTSAr1.1-048645	1.52	0.96
PmetTSAr1.1-036930	-1.21	0.96
PmetTSAr1.1-024142	-1.16	0.96
PmetTSAr1.1-001474	0.78	0.96
PmetTSAr1.1-013061	0.83	0.96
PmetTSAr1.1-012660	0.85	0.96
PmetTSAr1.1-015215	0.88	0.96
PmetTSAr1.1-023573	1.06	0.96
PmetTSAr1.1-016077	1.11	0.96
PmetTSAr1.1-032393	1.19	0.96
PmetTSAr1.1-009988	1.24	0.96
PmetTSAr1.1-038540	1.4	0.96
PmetTSAr1.1-011560	1.86	0.96
PmetTSAr1.1-064645	Inf	0.96
PmetTSAr1.1-009035	0.87	0.96
PmetTSAr1.1-034677	1.98	0.96
PmetTSAr1.1-005544	0.82	0.96
PmetTSAr1.1-047421	-1.91	0.97
PmetTSAr1.1-038129	Inf	0.97
PmetTSAr1.1-041539	2.03	0.97
PmetTSAr1.1-029187	-0.95	0.97
PmetTSAr1.1-027327	1.68	0.97
PmetTSAr1.1-008137	-1.26	0.97
PmetTSAr1.1-041700	-1.73	0.97
PmetTSAr1.1-006665	-1.06	0.97
PmetTSAr1.1-040491	-2.67	0.97
PmetTSAr1.1-016933	-1.19	0.97
PmetTSAr1.1-015398	0.91	0.97
PmetTSAr1.1-010722	0.98	0.97
PmetTSAr1.1-020209	1.21	0.97
PmetTSAr1.1-023539	1.26	0.97
PmetTSAr1.1-011411	1.41	0.97
PmetTSAr1.1-029441	1.44	0.97
PmetTSAr1.1-008287	-3.27	0.98
PmetTSAr1.1-023138	-1.47	0.98
PmetTSAr1.1-005546	0.82	0.98
PmetTSAr1.1-026784	0.87	0.98
PmetTSAr1.1-042302	1.43	0.98
PmetTSAr1.1-023414	1.47	0.98
PmetTSAr1.1-033804	2.26	0.98
PmetTSAr1.1-033378	-1.96	0.98
PmetTSAr1.1-057100	2.22	0.98
PmetTSAr1.1-059082	2.51	0.98
PmetTSAr1.1-049141	2.96	0.98
PmetTSAr1.1-031725	1.02	0.98
PmetTSAr1.1-005021	0.79	0.99
PmetTSAr1.1-012515	1.32	0.99
PmetTSAr1.1-032578	1.4	0.99
PmetTSAr1.1-024901	1.63	0.99
PmetTSAr1.1-055649	2.17	0.99
PmetTSAr1.1-023626	2.31	0.99
PmetTSAr1.1-003172	-1.67	0.99
PmetTSAr1.1-000850	0.99	0.99
PmetTSAr1.1-035558	-1.22	0.99
PmetTSAr1.1-025437	0.97	0.99
PmetTSAr1.1-036054	-1.34	0.99
PmetTSAr1.1-027897	-0.92	0.99
PmetTSAr1.1-015867	0.82	0.99
PmetTSAr1.1-013764	0.88	0.99
PmetTSAr1.1-027739	1.07	0.99
PmetTSAr1.1-027493	1.36	0.99
PmetTSAr1.1-005494	1.53	0.99
PmetTSAr1.1-046991	1.68	0.99
PmetTSAr1.1-000973	3.02	0.99
PmetTSAr1.1-042071	-1.49	0.99
PmetTSAr1.1-018749	-1.14	0.99
PmetTSAr1.1-033080	-1.09	0.99
PmetTSAr1.1-024578	-0.98	0.99
PmetTSAr1.1-014204	0.83	0.99
PmetTSAr1.1-013099	0.9	0.99
PmetTSAr1.1-043680	1.17	0.99
PmetTSAr1.1-028601	1.22	0.99
PmetTSAr1.1-046904	1.33	0.99
PmetTSAr1.1-011362	2	0.99
PmetTSAr1.1-058043	3.07	0.99
PmetTSAr1.1-028403	1	0.99
PmetTSAr1.1-004333	2.08	0.99
PmetTSAr1.1-053046	Inf	0.99
PmetTSAr1.1-017390	-1.6	0.99
PmetTSAr1.1-004383	0.79	0.997
PmetTSAr1.1-007134	0.87	0.997
PmetTSAr1.1-023376	0.88	0.997
PmetTSAr1.1-065986	Inf	0.997
PmetTSAr1.1-014400	-2.02	0.998
PmetTSAr1.1-030336	-1.17	0.998
PmetTSAr1.1-022203	-0.93	0.998
PmetTSAr1.1-011208	-1.99	0.999
PmetTSAr1.1-018768	-0.99	0.999
PmetTSAr1.1-022052	0.91	0.999
PmetTSAr1.1-038013	1.15	0.999
PmetTSAr1.1-024670	1.37	0.999
PmetTSAr1.1-039702	1.43	0.999
PmetTSAr1.1-054586	2.33	0.999
PmetTSAr1.1-022734	-5.5	1
PmetTSAr1.1-040549	-5.29	1
PmetTSAr1.1-010388	-4.97	1
PmetTSAr1.1-010414	-4.68	1
PmetTSAr1.1-068443	-4.68	1
PmetTSAr1.1-049494	-4.44	1
PmetTSAr1.1-045795	-4.33	1
PmetTSAr1.1-063103	-4.25	1
PmetTSAr1.1-044261	-4.24	1
PmetTSAr1.1-011476	-4.2	1
PmetTSAr1.1-064490	-4.03	1
PmetTSAr1.1-060935	-4.01	1
PmetTSAr1.1-051968	-4	1
PmetTSAr1.1-060490	-3.98	1
PmetTSAr1.1-037275	-3.97	1
PmetTSAr1.1-011993	-3.93	1
PmetTSAr1.1-061425	-3.93	1
PmetTSAr1.1-058883	-3.91	1
PmetTSAr1.1-030104	-3.87	1
PmetTSAr1.1-044109	-3.87	1
PmetTSAr1.1-014612	-3.86	1
PmetTSAr1.1-041130	-3.86	1
PmetTSAr1.1-044313	-3.83	1
PmetTSAr1.1-061152	-3.83	1
PmetTSAr1.1-056587	-3.83	1
PmetTSAr1.1-011796	-3.82	1
PmetTSAr1.1-065710	-3.82	1
PmetTSAr1.1-059586	-3.79	1
PmetTSAr1.1-049409	-3.78	1
PmetTSAr1.1-041268	-3.76	1
PmetTSAr1.1-048276	-3.71	1
PmetTSAr1.1-011976	-3.69	1
PmetTSAr1.1-068580	-3.66	1
PmetTSAr1.1-031077	-3.66	1
PmetTSAr1.1-067797	-3.63	1
PmetTSAr1.1-058109	-3.62	1
PmetTSAr1.1-010915	-3.6	1
PmetTSAr1.1-059044	-3.57	1
PmetTSAr1.1-067646	-3.54	1
PmetTSAr1.1-026928	-3.53	1
PmetTSAr1.1-056544	-3.53	1
PmetTSAr1.1-060119	-3.52	1
PmetTSAr1.1-052786	-3.51	1
PmetTSAr1.1-057541	-3.5	1
PmetTSAr1.1-047464	-3.48	1
PmetTSAr1.1-034435	-3.44	1
PmetTSAr1.1-056755	-3.44	1
PmetTSAr1.1-011773	-3.42	1
PmetTSAr1.1-071533	-3.42	1
PmetTSAr1.1-046425	-3.42	1
PmetTSAr1.1-049303	-3.41	1
PmetTSAr1.1-053881	-3.41	1
PmetTSAr1.1-050518	-3.4	1
PmetTSAr1.1-034146	-3.39	1
PmetTSAr1.1-011633	-3.38	1
PmetTSAr1.1-058801	-3.38	1
PmetTSAr1.1-009979	-3.37	1
PmetTSAr1.1-057785	-3.36	1
PmetTSAr1.1-049281	-3.35	1
PmetTSAr1.1-032418	-3.34	1
PmetTSAr1.1-052719	-3.33	1
PmetTSAr1.1-012102	-3.33	1
PmetTSAr1.1-044104	-3.32	1
PmetTSAr1.1-059663	-3.31	1
PmetTSAr1.1-029702	-3.31	1
PmetTSAr1.1-060872	-3.29	1
PmetTSAr1.1-059616	-3.28	1
PmetTSAr1.1-046734	-3.27	1
PmetTSAr1.1-059164	-3.26	1
PmetTSAr1.1-062148	-3.26	1
PmetTSAr1.1-049538	-3.26	1
PmetTSAr1.1-057586	-3.26	1
PmetTSAr1.1-058997	-3.26	1
PmetTSAr1.1-055469	-3.26	1
PmetTSAr1.1-057884	-3.25	1
PmetTSAr1.1-031021	-3.24	1
PmetTSAr1.1-066090	-3.21	1
PmetTSAr1.1-057546	-3.21	1
PmetTSAr1.1-056052	-3.2	1
PmetTSAr1.1-073593	-3.2	1
PmetTSAr1.1-062092	-3.19	1
PmetTSAr1.1-054666	-3.19	1
PmetTSAr1.1-039730	-3.19	1
PmetTSAr1.1-017274	-3.19	1
PmetTSAr1.1-059970	-3.19	1
PmetTSAr1.1-060208	-3.18	1
PmetTSAr1.1-061538	-3.18	1
PmetTSAr1.1-037940	-3.16	1
PmetTSAr1.1-061706	-3.16	1
PmetTSAr1.1-072120	-3.16	1
PmetTSAr1.1-065271	-3.16	1
PmetTSAr1.1-044384	-3.16	1
PmetTSAr1.1-056595	-3.16	1
PmetTSAr1.1-059101	-3.15	1
PmetTSAr1.1-056847	-3.14	1
PmetTSAr1.1-064954	-3.14	1
PmetTSAr1.1-030982	-3.13	1
PmetTSAr1.1-063426	-3.12	1
PmetTSAr1.1-068037	-3.12	1
PmetTSAr1.1-065662	-3.11	1
PmetTSAr1.1-061371	-3.1	1
PmetTSAr1.1-023664	-3.09	1
PmetTSAr1.1-060896	-3.09	1
PmetTSAr1.1-044232	-3.09	1
PmetTSAr1.1-025684	-3.09	1
PmetTSAr1.1-058846	-3.08	1
PmetTSAr1.1-062606	-3.08	1
PmetTSAr1.1-065472	-3.08	1
PmetTSAr1.1-011766	-3.08	1
PmetTSAr1.1-029610	-3.08	1
PmetTSAr1.1-048979	-3.08	1
PmetTSAr1.1-052937	-3.08	1
PmetTSAr1.1-059518	-3.08	1
PmetTSAr1.1-064056	-3.08	1
PmetTSAr1.1-046875	-3.07	1
PmetTSAr1.1-026127	-3.07	1
PmetTSAr1.1-041067	-3.07	1
PmetTSAr1.1-058967	-3.07	1
PmetTSAr1.1-056747	-3.07	1
PmetTSAr1.1-042295	-3.06	1
PmetTSAr1.1-048757	-3.06	1
PmetTSAr1.1-037591	-3.06	1
[truncated: 72,518 more rows]

## Sheet: Pmet-tsa-r1.1_Nutrition_DET
PmetTSAr1.1-000038
PmetTSAr1.1-000047
PmetTSAr1.1-000048
PmetTSAr1.1-000049
PmetTSAr1.1-000050
PmetTSAr1.1-000052
PmetTSAr1.1-000068
PmetTSAr1.1-000069
PmetTSAr1.1-000072
PmetTSAr1.1-000383
PmetTSAr1.1-000499
PmetTSAr1.1-000577
PmetTSAr1.1-000652
PmetTSAr1.1-000883
PmetTSAr1.1-000897
PmetTSAr1.1-001020
PmetTSAr1.1-001033
PmetTSAr1.1-001056
PmetTSAr1.1-001750
PmetTSAr1.1-001754
PmetTSAr1.1-001771
PmetTSAr1.1-001892
PmetTSAr1.1-002286
PmetTSAr1.1-002860
PmetTSAr1.1-004004
PmetTSAr1.1-004125
PmetTSAr1.1-004220
PmetTSAr1.1-004721
PmetTSAr1.1-004969
PmetTSAr1.1-004982
PmetTSAr1.1-005040
PmetTSAr1.1-005081
PmetTSAr1.1-005136
PmetTSAr1.1-005195
PmetTSAr1.1-005591
PmetTSAr1.1-005796
PmetTSAr1.1-005797
PmetTSAr1.1-006293
PmetTSAr1.1-006649
PmetTSAr1.1-006920
PmetTSAr1.1-007173
PmetTSAr1.1-007238
PmetTSAr1.1-007313
PmetTSAr1.1-007346
PmetTSAr1.1-007495
PmetTSAr1.1-007617
PmetTSAr1.1-007703
PmetTSAr1.1-007756
PmetTSAr1.1-007804
PmetTSAr1.1-008052
PmetTSAr1.1-008081
PmetTSAr1.1-008082
PmetTSAr1.1-008151
PmetTSAr1.1-008285
PmetTSAr1.1-008290
PmetTSAr1.1-008628
PmetTSAr1.1-008687
PmetTSAr1.1-008853
PmetTSAr1.1-008951
PmetTSAr1.1-008952
PmetTSAr1.1-009015
PmetTSAr1.1-009053
PmetTSAr1.1-009171
PmetTSAr1.1-009228
PmetTSAr1.1-009312
PmetTSAr1.1-009313
PmetTSAr1.1-009336
PmetTSAr1.1-009441
PmetTSAr1.1-009476
PmetTSAr1.1-009496
PmetTSAr1.1-009764
PmetTSAr1.1-009807
PmetTSAr1.1-009889
PmetTSAr1.1-009922
PmetTSAr1.1-009924
PmetTSAr1.1-009925
PmetTSAr1.1-010069
PmetTSAr1.1-010178
PmetTSAr1.1-010310
PmetTSAr1.1-010322
PmetTSAr1.1-010328
PmetTSAr1.1-010415
PmetTSAr1.1-010421
PmetTSAr1.1-010493
PmetTSAr1.1-010524
PmetTSAr1.1-010578
PmetTSAr1.1-010589
PmetTSAr1.1-010608
PmetTSAr1.1-010701
PmetTSAr1.1-010715
PmetTSAr1.1-010807
PmetTSAr1.1-010857
PmetTSAr1.1-010859
PmetTSAr1.1-010901
PmetTSAr1.1-010987
PmetTSAr1.1-011120
PmetTSAr1.1-011141
PmetTSAr1.1-011205
PmetTSAr1.1-011223
PmetTSAr1.1-011230
PmetTSAr1.1-011357
PmetTSAr1.1-011403
PmetTSAr1.1-011432
PmetTSAr1.1-011648
PmetTSAr1.1-011790
PmetTSAr1.1-011807
PmetTSAr1.1-011832
PmetTSAr1.1-011877
PmetTSAr1.1-011920
PmetTSAr1.1-012228
PmetTSAr1.1-012265
PmetTSAr1.1-012268
PmetTSAr1.1-012299
PmetTSAr1.1-012995
PmetTSAr1.1-013353
PmetTSAr1.1-014066
PmetTSAr1.1-014155
PmetTSAr1.1-014159
PmetTSAr1.1-014376
PmetTSAr1.1-014476
PmetTSAr1.1-014526
PmetTSAr1.1-014660
PmetTSAr1.1-014666
PmetTSAr1.1-014668
PmetTSAr1.1-014671
PmetTSAr1.1-014864
PmetTSAr1.1-014865
PmetTSAr1.1-014870
PmetTSAr1.1-014873
PmetTSAr1.1-014877
PmetTSAr1.1-014987
PmetTSAr1.1-015019
PmetTSAr1.1-015147
PmetTSAr1.1-015187
PmetTSAr1.1-015252
PmetTSAr1.1-015387
PmetTSAr1.1-015427
PmetTSAr1.1-015493
PmetTSAr1.1-015526
PmetTSAr1.1-015551
PmetTSAr1.1-015583
PmetTSAr1.1-015600
PmetTSAr1.1-015643
PmetTSAr1.1-015697
PmetTSAr1.1-015712
PmetTSAr1.1-015749
PmetTSAr1.1-015806
PmetTSAr1.1-015841
PmetTSAr1.1-015864
PmetTSAr1.1-015893
PmetTSAr1.1-015920
PmetTSAr1.1-015938
PmetTSAr1.1-015942
PmetTSAr1.1-015971
PmetTSAr1.1-015982
PmetTSAr1.1-016030
PmetTSAr1.1-016037
PmetTSAr1.1-016062
PmetTSAr1.1-016068
PmetTSAr1.1-016094
PmetTSAr1.1-016096
PmetTSAr1.1-016115
PmetTSAr1.1-016199
PmetTSAr1.1-016228
PmetTSAr1.1-016340
PmetTSAr1.1-016418
PmetTSAr1.1-016434
PmetTSAr1.1-016460
PmetTSAr1.1-016497
PmetTSAr1.1-016548
PmetTSAr1.1-016574
PmetTSAr1.1-016674
PmetTSAr1.1-016675
PmetTSAr1.1-016676
PmetTSAr1.1-016763
PmetTSAr1.1-016864
PmetTSAr1.1-016890
PmetTSAr1.1-016912
PmetTSAr1.1-017002
PmetTSAr1.1-017014
PmetTSAr1.1-017232
PmetTSAr1.1-017326
PmetTSAr1.1-017363
PmetTSAr1.1-017448
PmetTSAr1.1-017518
PmetTSAr1.1-017592
PmetTSAr1.1-017654
PmetTSAr1.1-017655
PmetTSAr1.1-017656
PmetTSAr1.1-017657
PmetTSAr1.1-017710
PmetTSAr1.1-017773
PmetTSAr1.1-017774
PmetTSAr1.1-017908
PmetTSAr1.1-018082
PmetTSAr1.1-018181
PmetTSAr1.1-018508
PmetTSAr1.1-018514
PmetTSAr1.1-018954
PmetTSAr1.1-019795
PmetTSAr1.1-019889
PmetTSAr1.1-019940
PmetTSAr1.1-020168
PmetTSAr1.1-021924
PmetTSAr1.1-022625
PmetTSAr1.1-022700
PmetTSAr1.1-023534
PmetTSAr1.1-023836
PmetTSAr1.1-024147
PmetTSAr1.1-024682
PmetTSAr1.1-025286
PmetTSAr1.1-025323
PmetTSAr1.1-025712
PmetTSAr1.1-026087
PmetTSAr1.1-026554
PmetTSAr1.1-026748
PmetTSAr1.1-026902
PmetTSAr1.1-027263
PmetTSAr1.1-027396
PmetTSAr1.1-027862
PmetTSAr1.1-027964
PmetTSAr1.1-028489
PmetTSAr1.1-029001
PmetTSAr1.1-029385
PmetTSAr1.1-029730
PmetTSAr1.1-029907
PmetTSAr1.1-030238
PmetTSAr1.1-030951
PmetTSAr1.1-030971
PmetTSAr1.1-031161
PmetTSAr1.1-031325
PmetTSAr1.1-031586
PmetTSAr1.1-032138
PmetTSAr1.1-032716
PmetTSAr1.1-032782
PmetTSAr1.1-033016
PmetTSAr1.1-034535
PmetTSAr1.1-034789
PmetTSAr1.1-035157
PmetTSAr1.1-035358
PmetTSAr1.1-035359
PmetTSAr1.1-036686
PmetTSAr1.1-036697
PmetTSAr1.1-036700
PmetTSAr1.1-036817
PmetTSAr1.1-037939
PmetTSAr1.1-039630
PmetTSAr1.1-039885
PmetTSAr1.1-039980
PmetTSAr1.1-040015
PmetTSAr1.1-040141
PmetTSAr1.1-040152
PmetTSAr1.1-040445
PmetTSAr1.1-040755
PmetTSAr1.1-041195
PmetTSAr1.1-041526
PmetTSAr1.1-041616
PmetTSAr1.1-041877
PmetTSAr1.1-041939
PmetTSAr1.1-042083
PmetTSAr1.1-042812
PmetTSAr1.1-043029
PmetTSAr1.1-043260
PmetTSAr1.1-043283
PmetTSAr1.1-043495
PmetTSAr1.1-043617
PmetTSAr1.1-044019
PmetTSAr1.1-044405
PmetTSAr1.1-044989
PmetTSAr1.1-045442
PmetTSAr1.1-045552
PmetTSAr1.1-045770
PmetTSAr1.1-046578
PmetTSAr1.1-046612
PmetTSAr1.1-047299
PmetTSAr1.1-048061
PmetTSAr1.1-048440
PmetTSAr1.1-048865
PmetTSAr1.1-049067
PmetTSAr1.1-049323
PmetTSAr1.1-051941
PmetTSAr1.1-053834
PmetTSAr1.1-062679
PmetTSAr1.1-064147

## Sheet: Pmet-tsa-r1.1_Nutrition_KEGG
Pathway	Seqs in Pathway	Enzyme	Ezyme ID	Seqs of Enzyme	Seqs
alpha-Linolenic acid metabolism	8	A2	ec:3.1.1.4	3	PmetTSAr1.1-003881	PmetTSAr1.1-007705	PmetTSAr1.1-008141
alpha-Linolenic acid metabolism	8	hydratase	ec:4.2.1.17	3	PmetTSAr1.1-000534	PmetTSAr1.1-000691	PmetTSAr1.1-007367
alpha-Linolenic acid metabolism	8	C-acyltransferase	ec:2.3.1.16	2	PmetTSAr1.1-001327	PmetTSAr1.1-012579
Linoleic acid metabolism	3	A2	ec:3.1.1.4	3	PmetTSAr1.1-003881	PmetTSAr1.1-007705	PmetTSAr1.1-008141
Biosynthesis of unsaturated fatty acids	12	9-desaturase	ec:1.14.19.1	6	PmetTSAr1.1-000673	PmetTSAr1.1-000773	PmetTSAr1.1-002843	PmetTSAr1.1-003169	PmetTSAr1.1-004687	PmetTSAr1.1-009707
Biosynthesis of unsaturated fatty acids	12	hydratase	ec:4.2.1.17	3	PmetTSAr1.1-000534	PmetTSAr1.1-000691	PmetTSAr1.1-007367
Biosynthesis of unsaturated fatty acids	12	C-acyltransferase	ec:2.3.1.16	2	PmetTSAr1.1-001327	PmetTSAr1.1-012579
Biosynthesis of unsaturated fatty acids	12	dehydrogenase	ec:1.1.1.211	2	PmetTSAr1.1-001541	PmetTSAr1.1-012579
Arachidonic acid metabolism	13	epoxide hydrolase	ec:3.3.2.10	2	PmetTSAr1.1-014034	PmetTSAr1.1-014036
Arachidonic acid metabolism	13	glutamyl transpeptidase	ec:2.3.2.2	1	PmetTSAr1.1-014053
Arachidonic acid metabolism	13	A2	ec:3.1.1.4	3	PmetTSAr1.1-003881	PmetTSAr1.1-007705	PmetTSAr1.1-008141
Arachidonic acid metabolism	13	peroxidase	ec:1.11.1.9	5	PmetTSAr1.1-000137	PmetTSAr1.1-000173	PmetTSAr1.1-000364	PmetTSAr1.1-002023	PmetTSAr1.1-008846
Arachidonic acid metabolism	13	reductase (NADPH)	ec:1.1.1.184	2	PmetTSAr1.1-013611	PmetTSAr1.1-013614
Taurine and hypotaurine metabolism	7	glutamyl transpeptidase	ec:2.3.2.2	1	PmetTSAr1.1-014053
Taurine and hypotaurine metabolism	7	dioxygenase	ec:1.13.11.20	2	PmetTSAr1.1-006107	PmetTSAr1.1-006108
Taurine and hypotaurine metabolism	7	decarboxylase	ec:4.1.1.15	3	PmetTSAr1.1-010659	PmetTSAr1.1-010660	PmetTSAr1.1-012457
Taurine and hypotaurine metabolism	7	dehydrogenase	ec:1.4.1.2	1	PmetTSAr1.1-000718
Sulfur metabolism	4	nucleotidase	ec:3.1.3.7	1	PmetTSAr1.1-013391
Sulfur metabolism	4	oxidase	ec:1.8.3.1	1	PmetTSAr1.1-013901
Sulfur metabolism	4	kinase	ec:2.7.1.25	2	PmetTSAr1.1-006072	PmetTSAr1.1-007147
Sulfur metabolism	4	adenylyltransferase	ec:2.7.7.4	2	PmetTSAr1.1-006072	PmetTSAr1.1-007147
Drug metabolism - other enzymes	41	kinase	ec:2.7.1.21	1	PmetTSAr1.1-005187
Drug metabolism - other enzymes	41	beta-glucuronide glucuronohydrolase glucuronidase	ec:3.2.1.31	5	PmetTSAr1.1-001019	PmetTSAr1.1-005300	PmetTSAr1.1-005301	PmetTSAr1.1-005302	PmetTSAr1.1-012657
Drug metabolism - other enzymes	41	phosphorylase	ec:2.4.2.3	1	PmetTSAr1.1-004623
Drug metabolism - other enzymes	41	ec:3.5.1.6 beta-ureidopropionase	ec:3.5.1.6	1	PmetTSAr1.1-013610
Drug metabolism - other enzymes	41	N-acetyltransferase	ec:2.3.1.5	2	PmetTSAr1.1-000265	PmetTSAr1.1-003131
Drug metabolism - other enzymes	41	1-naphthol glucuronyltransferase	ec:2.4.1.17	4	PmetTSAr1.1-000045	PmetTSAr1.1-004337	PmetTSAr1.1-008563	PmetTSAr1.1-008564
Drug metabolism - other enzymes	41	ali-esterase	ec:3.1.1.1	19	PmetTSAr1.1-002664	PmetTSAr1.1-002812	PmetTSAr1.1-003031	PmetTSAr1.1-003328	PmetTSAr1.1-003713	PmetTSAr1.1-005136	PmetTSAr1.1-005816	PmetTSAr1.1-006463	PmetTSAr1.1-006478	PmetTSAr1.1-007211	PmetTSAr1.1-007212	PmetTSAr1.1-007918	PmetTSAr1.1-009952	PmetTSAr1.1-010236	PmetTSAr1.1-011349	PmetTSAr1.1-012457	PmetTSAr1.1-012872	PmetTSAr1.1-013716	PmetTSAr1.1-013718
Drug metabolism - other enzymes	41	oxidase	ec:1.17.3.2	1	PmetTSAr1.1-004737
Drug metabolism - other enzymes	41	phosphoribosyltransferase	ec:2.4.2.10	1	PmetTSAr1.1-013584
Drug metabolism - other enzymes	41	dehydrogenase (NADP+)	ec:1.3.1.2	2	PmetTSAr1.1-004951	PmetTSAr1.1-013632
Drug metabolism - other enzymes	41	dehydrogenase	ec:1.1.1.205	1	PmetTSAr1.1-004269
Drug metabolism - other enzymes	41	kinase	ec:2.7.1.48	3	PmetTSAr1.1-002239	PmetTSAr1.1-003410	PmetTSAr1.1-003608
Drug metabolism - cytochrome P450	10	dehydrogenase	ec:1.1.1.1	1	PmetTSAr1.1-002243
Drug metabolism - cytochrome P450	10	transferase	ec:2.5.1.18	5	PmetTSAr1.1-000137	PmetTSAr1.1-001653	PmetTSAr1.1-002023	PmetTSAr1.1-012344	PmetTSAr1.1-027774
Drug metabolism - cytochrome P450	10	1-naphthol glucuronyltransferase	ec:2.4.1.17	4	PmetTSAr1.1-000045	PmetTSAr1.1-004337	PmetTSAr1.1-008563	PmetTSAr1.1-008564
Insect hormone biosynthesis	1	20-monooxygenase	ec:1.14.99.22	1	PmetTSAr1.1-006903
Metabolism of xenobiotics by cytochrome P450	12	dehydrogenase	ec:1.1.1.1	1	PmetTSAr1.1-002243
Metabolism of xenobiotics by cytochrome P450	12	transferase	ec:2.5.1.18	5	PmetTSAr1.1-000137	PmetTSAr1.1-001653	PmetTSAr1.1-002023	PmetTSAr1.1-012344	PmetTSAr1.1-027774
Metabolism of xenobiotics by cytochrome P450	12	1-naphthol glucuronyltransferase	ec:2.4.1.17	4	PmetTSAr1.1-000045	PmetTSAr1.1-004337	PmetTSAr1.1-008563	PmetTSAr1.1-008564
Metabolism of xenobiotics by cytochrome P450	12	reductase (NADPH)	ec:1.1.1.184	2	PmetTSAr1.1-013611	PmetTSAr1.1-013614
Arginine and proline metabolism	33	dioxygenase	ec:1.14.11.2	1	PmetTSAr1.1-005316
Arginine and proline metabolism	33	aminotransferase	ec:2.6.1.13	2	PmetTSAr1.1-004784	PmetTSAr1.1-007317
Arginine and proline metabolism	33	glutaminase I	ec:3.5.1.2	1	PmetTSAr1.1-009427
Arginine and proline metabolism	33	5-kinase	ec:2.7.2.11	2	PmetTSAr1.1-007295	PmetTSAr1.1-007296
Arginine and proline metabolism	33	transaminase	ec:2.6.1.1	2	PmetTSAr1.1-001036	PmetTSAr1.1-002120
Arginine and proline metabolism	33	dehydrogenase	ec:1.5.1.12	1	PmetTSAr1.1-001859
Arginine and proline metabolism	33	synthase	ec:2.5.1.16	2	PmetTSAr1.1-001940	PmetTSAr1.1-002338
Arginine and proline metabolism	33	ligase	ec:6.3.1.2	2	PmetTSAr1.1-012358	PmetTSAr1.1-012361
Arginine and proline metabolism	33	deaminase	ec:3.5.4.1	1	PmetTSAr1.1-014046
Arginine and proline metabolism	33	synthase (ammonia)	ec:6.3.4.16	5	PmetTSAr1.1-000396	PmetTSAr1.1-000397	PmetTSAr1.1-003089	PmetTSAr1.1-003090	PmetTSAr1.1-003091
Arginine and proline metabolism	33	dehydrogenase	ec:1.2.1.41	2	PmetTSAr1.1-007295	PmetTSAr1.1-007296
Arginine and proline metabolism	33	synthase (NADPH dependent)	ec:1.14.13.39	1	PmetTSAr1.1-004268
Arginine and proline metabolism	33	kinase	ec:2.7.3.3	3	PmetTSAr1.1-000100	PmetTSAr1.1-002643	PmetTSAr1.1-014743
Arginine and proline metabolism	33	synthase	ec:6.3.4.5	1	PmetTSAr1.1-001683
Arginine and proline metabolism	33	dehydropeptidase II	ec:3.5.1.14	1	PmetTSAr1.1-000303
Arginine and proline metabolism	33	reductase	ec:1.5.1.2	2	PmetTSAr1.1-008366	PmetTSAr1.1-008367
Arginine and proline metabolism	33	dehydrogenase [NAD(P)+]	ec:1.4.1.3	1	PmetTSAr1.1-000718
Arginine and proline metabolism	33	dehydrogenase	ec:1.4.1.2	1	PmetTSAr1.1-000718
Arginine and proline metabolism	33	dehydrogenase	ec:1.5.99.8	1	PmetTSAr1.1-002604
Arginine and proline metabolism	33	dehydrogenase (NAD+)	ec:1.2.1.3	4	PmetTSAr1.1-000229	PmetTSAr1.1-000830	PmetTSAr1.1-000831	PmetTSAr1.1-003563
Caffeine metabolism	3	N-acetyltransferase	ec:2.3.1.5	2	PmetTSAr1.1-000265	PmetTSAr1.1-003131
Caffeine metabolism	3	oxidase	ec:1.17.3.2	1	PmetTSAr1.1-004737
Purine metabolism	137	3'-diphosphatase	ec:3.1.7.2	1	PmetTSAr1.1-012901
Purine metabolism	137	uridine 5'-nucleotidase	ec:3.1.3.5	5	PmetTSAr1.1-001321	PmetTSAr1.1-002824	PmetTSAr1.1-009789	PmetTSAr1.1-010842	PmetTSAr1.1-012631
Purine metabolism	137	kinase	ec:2.7.1.25	2	PmetTSAr1.1-006072	PmetTSAr1.1-007147
Purine metabolism	137	kinase	ec:2.7.1.20	2	PmetTSAr1.1-002162	PmetTSAr1.1-002163
Purine metabolism	137	dehydrogenase	ec:1.17.1.4	3	PmetTSAr1.1-004736	PmetTSAr1.1-004737	PmetTSAr1.1-007556
Purine metabolism	137	phosphoribosyltransferase	ec:2.4.2.7	2	PmetTSAr1.1-013687	PmetTSAr1.1-013689
Purine metabolism	137	phosphorylase	ec:2.4.2.1	1	PmetTSAr1.1-003449
Purine metabolism	137	diphosphate phosphatase	ec:3.6.1.6	3	PmetTSAr1.1-006968	PmetTSAr1.1-009789	PmetTSAr1.1-010842
Purine metabolism	137	adenylpyrophosphatase	ec:3.6.1.3	26	PmetTSAr1.1-000035	PmetTSAr1.1-000216	PmetTSAr1.1-000401	PmetTSAr1.1-000672	PmetTSAr1.1-000757	PmetTSAr1.1-000758	PmetTSAr1.1-000759	PmetTSAr1.1-000765	PmetTSAr1.1-000961	PmetTSAr1.1-001639	PmetTSAr1.1-001942	PmetTSAr1.1-002284	PmetTSAr1.1-002621	PmetTSAr1.1-002706	PmetTSAr1.1-002827	PmetTSAr1.1-004027	PmetTSAr1.1-004785	PmetTSAr1.1-008625	PmetTSAr1.1-008662	PmetTSAr1.1-012081	PmetTSAr1.1-012138	PmetTSAr1.1-012158	PmetTSAr1.1-012193	PmetTSAr1.1-012436	PmetTSAr1.1-012971	PmetTSAr1.1-042988
Purine metabolism	137	cyclohydrolase	ec:3.5.4.10	1	PmetTSAr1.1-000702
Purine metabolism	137	formyltransferase	ec:2.1.2.3	1	PmetTSAr1.1-000702
Purine metabolism	137	formyltransferase	ec:2.1.2.2	1	PmetTSAr1.1-003328
Purine metabolism	137	reductase	ec:1.17.4.1	4	PmetTSAr1.1-002083	PmetTSAr1.1-002767	PmetTSAr1.1-003521	PmetTSAr1.1-003522
Purine metabolism	137	kinase	ec:2.7.4.8	7	PmetTSAr1.1-002627	PmetTSAr1.1-002849	PmetTSAr1.1-004440	PmetTSAr1.1-005738	PmetTSAr1.1-008889	PmetTSAr1.1-008890	PmetTSAr1.1-009456
Purine metabolism	137	kinase	ec:2.7.4.3	5	PmetTSAr1.1-000678	PmetTSAr1.1-002239	PmetTSAr1.1-003608	PmetTSAr1.1-005601	PmetTSAr1.1-014796
Purine metabolism	137	synthase	ec:6.3.5.3	4	PmetTSAr1.1-012790	PmetTSAr1.1-012793	PmetTSAr1.1-012802	PmetTSAr1.1-012805
Purine metabolism	137	deaminase	ec:3.5.4.6	1	PmetTSAr1.1-001172
Purine metabolism	137	deaminase	ec:3.5.4.4	1	PmetTSAr1.1-001670
Purine metabolism	137	deaminase	ec:3.5.4.3	8	PmetTSAr1.1-003898	PmetTSAr1.1-003899	PmetTSAr1.1-003900	PmetTSAr1.1-003901	PmetTSAr1.1-003902	PmetTSAr1.1-003903	PmetTSAr1.1-003904	PmetTSAr1.1-003905
Purine metabolism	137	(alpha-D-glucose-1,6-bisphosphate-dependent)	ec:5.4.2.2	1	PmetTSAr1.1-000946
Purine metabolism	137	ligase	ec:6.3.4.13	1	PmetTSAr1.1-003328
Purine metabolism	137	phosphatase	ec:3.6.1.15	18	PmetTSAr1.1-002182	PmetTSAr1.1-004865	PmetTSAr1.1-005006	PmetTSAr1.1-005181	PmetTSAr1.1-005182	PmetTSAr1.1-005725	PmetTSAr1.1-005973	PmetTSAr1.1-005974	PmetTSAr1.1-005975	PmetTSAr1.1-006968	PmetTSAr1.1-009247	PmetTSAr1.1-009789	PmetTSAr1.1-009921	PmetTSAr1.1-010307	PmetTSAr1.1-010502	PmetTSAr1.1-010842	PmetTSAr1.1-011079	PmetTSAr1.1-018214
Purine metabolism	137	oxidase	ec:1.17.3.2	1	PmetTSAr1.1-004737
Purine metabolism	137	phosphoribosyldiphosphate 5-amidotransferase	ec:2.4.2.14	1	PmetTSAr1.1-005043
Purine metabolism	137	nucleotidyltransferase	ec:2.7.7.8	1	PmetTSAr1.1-004563
Purine metabolism	137	DNA polymerase	ec:2.7.7.7	8	PmetTSAr1.1-002608	PmetTSAr1.1-003129	PmetTSAr1.1-004578	PmetTSAr1.1-006222	PmetTSAr1.1-007372	PmetTSAr1.1-009177	PmetTSAr1.1-009456	PmetTSAr1.1-013871
Purine metabolism	137	RNA polymerase	ec:2.7.7.6	18	PmetTSAr1.1-000260	PmetTSAr1.1-001506	PmetTSAr1.1-001643	PmetTSAr1.1-001657	PmetTSAr1.1-002771	PmetTSAr1.1-003247	PmetTSAr1.1-004033	PmetTSAr1.1-004052	PmetTSAr1.1-004179	PmetTSAr1.1-004382	PmetTSAr1.1-006210	PmetTSAr1.1-006391	PmetTSAr1.1-007146	PmetTSAr1.1-007395	PmetTSAr1.1-009796	PmetTSAr1.1-009981	PmetTSAr1.1-012334	PmetTSAr1.1-012336
Purine metabolism	137	adenylyltransferase	ec:2.7.7.4	2	PmetTSAr1.1-006072	PmetTSAr1.1-007147
Purine metabolism	137	phosphodiesterase	ec:3.1.4.35	2	PmetTSAr1.1-005274	PmetTSAr1.1-006385
Purine metabolism	137	synthase	ec:6.3.4.4	1	PmetTSAr1.1-012815
Purine metabolism	137	cyclase	ec:4.6.1.2	8	PmetTSAr1.1-004009	PmetTSAr1.1-009166	PmetTSAr1.1-009167	PmetTSAr1.1-009228	PmetTSAr1.1-009574	PmetTSAr1.1-009814	PmetTSAr1.1-010193	PmetTSAr1.1-010315
Purine metabolism	137	cyclase	ec:4.6.1.1	3	PmetTSAr1.1-006460	PmetTSAr1.1-007786	PmetTSAr1.1-008152
Purine metabolism	137	phosphodiesterase	ec:3.1.4.17	1	PmetTSAr1.1-008556
Purine metabolism	137	dehydrogenase	ec:1.1.1.205	1	PmetTSAr1.1-004269
Purine metabolism	137	diphosphokinase	ec:2.7.6.1	1	PmetTSAr1.1-012374
Purine metabolism	137	cyclo-ligase	ec:6.3.3.1	1	PmetTSAr1.1-003328
Purine metabolism	137	kinase	ec:2.7.1.40	2	PmetTSAr1.1-000356	PmetTSAr1.1-011537
Aminobenzoate degradation	10	phosphatase	ec:3.1.3.2	1	PmetTSAr1.1-003619
Aminobenzoate degradation	10	phosphatase	ec:3.1.3.1	4	PmetTSAr1.1-006864	PmetTSAr1.1-008472	PmetTSAr1.1-008707	PmetTSAr1.1-009160
Aminobenzoate degradation	10	acetylphosphatase	ec:3.6.1.7	1	PmetTSAr1.1-011915
Aminobenzoate degradation	10	acetonitrilase	ec:3.5.5.1	1	PmetTSAr1.1-003945
Aminobenzoate degradation	10	hydratase	ec:4.2.1.17	3	PmetTSAr1.1-000534	PmetTSAr1.1-000691	PmetTSAr1.1-007367
Carbon fixation pathways in prokaryotes	24	hydratase	ec:4.2.1.3	2	PmetTSAr1.1-000630	PmetTSAr1.1-000837
Carbon fixation pathways in prokaryotes	24	hydratase	ec:4.2.1.2	1	PmetTSAr1.1-001214
Carbon fixation pathways in prokaryotes	24	carboxylase	ec:6.4.1.3	1	PmetTSAr1.1-004607
Carbon fixation pathways in prokaryotes	24	carboxylase	ec:6.4.1.2	1	PmetTSAr1.1-003442
Carbon fixation pathways in prokaryotes	24	carboxylase	ec:6.4.1.1	3	PmetTSAr1.1-003280	PmetTSAr1.1-003281	PmetTSAr1.1-004881
Carbon fixation pathways in prokaryotes	24	C-acetyltransferase	ec:2.3.1.9	1	PmetTSAr1.1-001605
Carbon fixation pathways in prokaryotes	24	cyclohydrolase	ec:3.5.4.9	2	PmetTSAr1.1-002390	PmetTSAr1.1-013421
Carbon fixation pathways in prokaryotes	24	ligase (ADP-forming)	ec:6.2.1.5	3	PmetTSAr1.1-000978	PmetTSAr1.1-001790	PmetTSAr1.1-005323
Carbon fixation pathways in prokaryotes	24	ligase	ec:6.2.1.1	4	PmetTSAr1.1-008689	PmetTSAr1.1-012015	PmetTSAr1.1-012053	PmetTSAr1.1-012132
Carbon fixation pathways in prokaryotes	24	ligase	ec:6.3.4.3	1	PmetTSAr1.1-002390
Carbon fixation pathways in prokaryotes	24	dehydrogenase (NADP+)	ec:1.5.1.5	2	PmetTSAr1.1-002390	PmetTSAr1.1-013421
Carbon fixation pathways in prokaryotes	24	dehydrogenase (NADP+)	ec:1.1.1.42	1	PmetTSAr1.1-012387
Carbon fixation pathways in prokaryotes	24	dehydrogenase	ec:1.1.1.37	4	PmetTSAr1.1-000451	PmetTSAr1.1-009422	PmetTSAr1.1-012464	PmetTSAr1.1-024831
Carbon fixation pathways in prokaryotes	24	dehydrogenase	ec:1.1.1.35	1	PmetTSAr1.1-000971
Carbon fixation pathways in prokaryotes	24	citrate synthase	ec:2.3.3.8	1	PmetTSAr1.1-000978
Naphthalene degradation	1	dehydrogenase	ec:1.1.1.1	1	PmetTSAr1.1-002243
Chloroalkane and chloroalkene degradation	7	dehydrogenase	ec:1.1.1.1	1	PmetTSAr1.1-002243
Chloroalkane and chloroalkene degradation	7	epoxide hydrolase	ec:3.3.2.10	2	PmetTSAr1.1-014034	PmetTSAr1.1-014036
Chloroalkane and chloroalkene degradation	7	dehydrogenase (NAD+)	ec:1.2.1.3	4	PmetTSAr1.1-000229	PmetTSAr1.1-000830	PmetTSAr1.1-000831	PmetTSAr1.1-003563
Toluene degradation	1	dehydrogenase	ec:1.1.1.35	1	PmetTSAr1.1-000971
Xylene degradation	2	dehydrogenase (acetylating)	ec:1.2.1.10	2	PmetTSAr1.1-000830	PmetTSAr1.1-000831
Valine, leucine and isoleucine biosynthesis	1	transaminase	ec:2.6.1.42	1	PmetTSAr1.1-009442
Dioxin degradation	2	dehydrogenase (acetylating)	ec:1.2.1.10	2	PmetTSAr1.1-000830	PmetTSAr1.1-000831
Biotin metabolism	2	synthase I	ec:2.3.1.41	2	PmetTSAr1.1-013362	PmetTSAr1.1-064072
Ubiquinone and other terpenoid-quinone biosynthesis	5	transaminase	ec:2.6.1.5	3	PmetTSAr1.1-010374	PmetTSAr1.1-010609	PmetTSAr1.1-010632
Ubiquinone and other terpenoid-quinone biosynthesis	5	dioxygenase	ec:1.13.11.27	2	PmetTSAr1.1-001712	PmetTSAr1.1-001713
Pyruvate metabolism	33	acetylphosphatase	ec:3.6.1.7	1	PmetTSAr1.1-011915
Pyruvate metabolism	33	dehydrogenase (acetyl-transferring)	ec:1.2.4.1	5	PmetTSAr1.1-000590	PmetTSAr1.1-001388	PmetTSAr1.1-001806	PmetTSAr1.1-010702	PmetTSAr1.1-011235
Pyruvate metabolism	33	hydrolase	ec:3.1.2.6	1	PmetTSAr1.1-001952
Pyruvate metabolism	33	carboxylase	ec:6.4.1.2	1	PmetTSAr1.1-003442
Pyruvate metabolism	33	carboxylase	ec:6.4.1.1	3	PmetTSAr1.1-003280	PmetTSAr1.1-003281	PmetTSAr1.1-004881
Pyruvate metabolism	33	C-acetyltransferase	ec:2.3.1.9	1	PmetTSAr1.1-001605
Pyruvate metabolism	33	ligase	ec:6.2.1.1	4	PmetTSAr1.1-008689	PmetTSAr1.1-012015	PmetTSAr1.1-012053	PmetTSAr1.1-012132
Pyruvate metabolism	33	dehydrogenase	ec:1.8.1.4	1	PmetTSAr1.1-001366
Pyruvate metabolism	33	carboxykinase (GTP)	ec:4.1.1.32	1	PmetTSAr1.1-008446
Pyruvate metabolism	33	acetyltransferase	ec:2.3.1.12	1	PmetTSAr1.1-002219
Pyruvate metabolism	33	dehydrogenase (acetylating)	ec:1.2.1.10	2	PmetTSAr1.1-000830	PmetTSAr1.1-000831
Pyruvate metabolism	33	dehydrogenase (oxaloacetate-decarboxylating) (NADP+)	ec:1.1.1.40	1	PmetTSAr1.1-003352
Pyruvate metabolism	33	dehydrogenase (oxaloacetate-decarboxylating)	ec:1.1.1.38	1	PmetTSAr1.1-003352
Pyruvate metabolism	33	dehydrogenase	ec:1.1.1.37	4	PmetTSAr1.1-000451	PmetTSAr1.1-009422	PmetTSAr1.1-012464	PmetTSAr1.1-024831
Pyruvate metabolism	33	dehydrogenase	ec:1.1.1.27	1	PmetTSAr1.1-000935
Pyruvate metabolism	33	reductase	ec:1.1.1.21	1	PmetTSAr1.1-000341
Pyruvate metabolism	33	lyase	ec:4.4.1.5	1	PmetTSAr1.1-002634
Pyruvate metabolism	33	dehydrogenase (NAD+)	ec:1.2.1.3	4	PmetTSAr1.1-000229	PmetTSAr1.1-000830	PmetTSAr1.1-000831	PmetTSAr1.1-003563
Pyruvate metabolism	33	kinase	ec:2.7.1.40	2	PmetTSAr1.1-000356	PmetTSAr1.1-011537
Butirosin and neomycin biosynthesis	5	hexokinase type IV glucokinase	ec:2.7.1.1	5	PmetTSAr1.1-001958	PmetTSAr1.1-002982	PmetTSAr1.1-007494	PmetTSAr1.1-011410	PmetTSAr1.1-011588
Oxidative phosphorylation	93	reductase	ec:1.10.2.2	10	PmetTSAr1.1-000060	PmetTSAr1.1-000569	PmetTSAr1.1-001026	PmetTSAr1.1-002026	PmetTSAr1.1-010578	PmetTSAr1.1-010909	PmetTSAr1.1-011711	PmetTSAr1.1-011911	PmetTSAr1.1-014654	PmetTSAr1.1-014657
Oxidative phosphorylation	93	ATPase	ec:3.6.3.6	30	PmetTSAr1.1-000223	PmetTSAr1.1-000241	PmetTSAr1.1-000264	PmetTSAr1.1-000267	PmetTSAr1.1-000405	PmetTSAr1.1-000500	PmetTSAr1.1-000516	PmetTSAr1.1-000611	PmetTSAr1.1-000636	PmetTSAr1.1-000657	PmetTSAr1.1-000668	PmetTSAr1.1-000703	PmetTSAr1.1-000888	PmetTSAr1.1-000914	PmetTSAr1.1-000915	PmetTSAr1.1-001343	PmetTSAr1.1-001397	PmetTSAr1.1-001627	PmetTSAr1.1-001642	PmetTSAr1.1-001916	PmetTSAr1.1-001917	PmetTSAr1.1-002885	PmetTSAr1.1-004327	PmetTSAr1.1-004961	PmetTSAr1.1-006193	PmetTSAr1.1-008304	PmetTSAr1.1-011024	PmetTSAr1.1-012444	PmetTSAr1.1-012775	PmetTSAr1.1-014648
Oxidative phosphorylation	93	reductase (H+-translocating)	ec:1.6.5.3	20	PmetTSAr1.1-000064	PmetTSAr1.1-000802	PmetTSAr1.1-001147	PmetTSAr1.1-001356	PmetTSAr1.1-001454	PmetTSAr1.1-001511	PmetTSAr1.1-001603	PmetTSAr1.1-001725	PmetTSAr1.1-001749	PmetTSAr1.1-001808	PmetTSAr1.1-001893	PmetTSAr1.1-001894	PmetTSAr1.1-001909	PmetTSAr1.1-002184	PmetTSAr1.1-011193	PmetTSAr1.1-011223	PmetTSAr1.1-011266	PmetTSAr1.1-011354	PmetTSAr1.1-011357	PmetTSAr1.1-012551
Oxidative phosphorylation	93	dehydrogenase	ec:1.6.99.3	5	PmetTSAr1.1-000497	PmetTSAr1.1-000959	PmetTSAr1.1-001184	PmetTSAr1.1-003486	PmetTSAr1.1-012652
Oxidative phosphorylation	93	dehydrogenase (ubiquinone)	ec:1.3.5.1	10	PmetTSAr1.1-001339	PmetTSAr1.1-002447	PmetTSAr1.1-010127	PmetTSAr1.1-010128	PmetTSAr1.1-010129	PmetTSAr1.1-010130	PmetTSAr1.1-011135	PmetTSAr1.1-011136	PmetTSAr1.1-011574	PmetTSAr1.1-012055
Oxidative phosphorylation	93	oxidase	ec:1.9.3.1	18	PmetTSAr1.1-000007	PmetTSAr1.1-000043	PmetTSAr1.1-000081	PmetTSAr1.1-000413	PmetTSAr1.1-000518	PmetTSAr1.1-000594	PmetTSAr1.1-004346	PmetTSAr1.1-006194	PmetTSAr1.1-008176	PmetTSAr1.1-008628	PmetTSAr1.1-008853	PmetTSAr1.1-009764	PmetTSAr1.1-009889	PmetTSAr1.1-012303	PmetTSAr1.1-014103	PmetTSAr1.1-014106	PmetTSAr1.1-014110	PmetTSAr1.1-014112
Pentose phosphate pathway	15	dehydrogenase (acceptor)	ec:1.1.99.10	6	PmetTSAr1.1-000718	PmetTSAr1.1-002037	PmetTSAr1.1-002724	PmetTSAr1.1-009657	PmetTSAr1.1-009845	PmetTSAr1.1-011504
Pentose phosphate pathway	15	phosphohexokinase	ec:2.7.1.11	1	PmetTSAr1.1-000484
Pentose phosphate pathway	15	(alpha-D-glucose-1,6-bisphosphate-dependent)	ec:5.4.2.2	1	PmetTSAr1.1-000946
Pentose phosphate pathway	15	dehydrogenase	ec:1.1.1.49	1	PmetTSAr1.1-003784
Pentose phosphate pathway	15	dehydrogenase (NADP+-dependent, decarboxylating)	ec:1.1.1.44	1	PmetTSAr1.1-000583
Pentose phosphate pathway	15	aldolase	ec:4.1.2.13	4	PmetTSAr1.1-008088	PmetTSAr1.1-008089	PmetTSAr1.1-012246	PmetTSAr1.1-012249
Pentose phosphate pathway	15	isomerase	ec:5.3.1.9	1	PmetTSAr1.1-000583
Pentose phosphate pathway	15	diphosphokinase	ec:2.7.6.1	1	PmetTSAr1.1-012374
Streptomycin biosynthesis	11	hexokinase type IV glucokinase	ec:2.7.1.1	5	PmetTSAr1.1-001958	PmetTSAr1.1-002982	PmetTSAr1.1-007494	PmetTSAr1.1-011410	PmetTSAr1.1-011588
Streptomycin biosynthesis	11	(alpha-D-glucose-1,6-bisphosphate-dependent)	ec:5.4.2.2	1	PmetTSAr1.1-000946
Streptomycin biosynthesis	11	phosphatase	ec:3.1.3.25	4	PmetTSAr1.1-000474	PmetTSAr1.1-002725	PmetTSAr1.1-011159	PmetTSAr1.1-014740
Streptomycin biosynthesis	11	synthase	ec:5.5.1.4	1	PmetTSAr1.1-000632
Methane metabolism	26	transaminase	ec:2.6.1.52	1	PmetTSAr1.1-012900
Methane metabolism	26	phosphohexokinase	ec:2.7.1.11	1	PmetTSAr1.1-000484
Methane metabolism	26	hydroxymethyltransferase	ec:2.1.2.1	1	PmetTSAr1.1-002507
Methane metabolism	26	hydratase	ec:4.2.1.11	4	PmetTSAr1.1-000300	PmetTSAr1.1-011553	PmetTSAr1.1-011660	PmetTSAr1.1-011826
Methane metabolism	26	ligase	ec:6.2.1.1	4	PmetTSAr1.1-008689	PmetTSAr1.1-012015	PmetTSAr1.1-012053	PmetTSAr1.1-012132
Methane metabolism	26	mutase	ec:5.4.2.1	2	PmetTSAr1.1-000519	PmetTSAr1.1-000946
Methane metabolism	26	dehydrogenase	ec:1.1.1.95	4	PmetTSAr1.1-012310	PmetTSAr1.1-012313	PmetTSAr1.1-012317	PmetTSAr1.1-012320
Methane metabolism	26	dehydrogenase	ec:1.1.1.284	1	PmetTSAr1.1-002243
Methane metabolism	26	dehydrogenase	ec:1.1.1.37	4	PmetTSAr1.1-000451	PmetTSAr1.1-009422	PmetTSAr1.1-012464	PmetTSAr1.1-024831
Methane metabolism	26	aldolase	ec:4.1.2.13	4	PmetTSAr1.1-008088	PmetTSAr1.1-008089	PmetTSAr1.1-012246	PmetTSAr1.1-012249
Amino sugar and nucleotide sugar metabolism	39	hexosaminidase	ec:3.2.1.52	1	PmetTSAr1.1-001839
Amino sugar and nucleotide sugar metabolism	39	diphosphorylase	ec:2.7.7.23	1	PmetTSAr1.1-003140
Amino sugar and nucleotide sugar metabolism	39	guanylyltransferase	ec:2.7.7.13	1	PmetTSAr1.1-002000
Amino sugar and nucleotide sugar metabolism	39	chitodextrinase	ec:3.2.1.14	4	PmetTSAr1.1-000383	PmetTSAr1.1-001085	PmetTSAr1.1-002036	PmetTSAr1.1-012395
Amino sugar and nucleotide sugar metabolism	39	synthase	ec:2.5.1.57	2	PmetTSAr1.1-005021	PmetTSAr1.1-005022
Amino sugar and nucleotide sugar metabolism	39	hexokinase type IV glucokinase	ec:2.7.1.1	5	PmetTSAr1.1-001958	PmetTSAr1.1-002982	PmetTSAr1.1-007494	PmetTSAr1.1-011410	PmetTSAr1.1-011588
Amino sugar and nucleotide sugar metabolism	39	transaminase (isomerizing)	ec:2.6.1.16	2	PmetTSAr1.1-000645	PmetTSAr1.1-000646
Amino sugar and nucleotide sugar metabolism	39	deaminase	ec:3.5.99.6	1	PmetTSAr1.1-001896
Amino sugar and nucleotide sugar metabolism	39	reductase	ec:1.6.2.2	1	PmetTSAr1.1-000597
Amino sugar and nucleotide sugar metabolism	39	N-acetyltransferase	ec:2.3.1.4	1	PmetTSAr1.1-005170
Amino sugar and nucleotide sugar metabolism	39	4-epimerase	ec:5.1.3.2	3	PmetTSAr1.1-002937	PmetTSAr1.1-004488	PmetTSAr1.1-012821
Amino sugar and nucleotide sugar metabolism	39	synthase	ec:2.4.1.16	2	PmetTSAr1.1-002441	PmetTSAr1.1-002443
Amino sugar and nucleotide sugar metabolism	39	mannose phosphomutase	ec:5.4.2.8	4	PmetTSAr1.1-004360	PmetTSAr1.1-006358	PmetTSAr1.1-006359	PmetTSAr1.1-006360
Amino sugar and nucleotide sugar metabolism	39	mutase	ec:5.4.2.3	1	PmetTSAr1.1-002422
Amino sugar and nucleotide sugar metabolism	39	(alpha-D-glucose-1,6-bisphosphate-dependent)	ec:5.4.2.2	1	PmetTSAr1.1-000946
Amino sugar and nucleotide sugar metabolism	39	synthase	ec:1.1.1.271	2	PmetTSAr1.1-005498	PmetTSAr1.1-020222
Amino sugar and nucleotide sugar metabolism	39	deacetylase	ec:3.5.1.41	3	PmetTSAr1.1-000089	PmetTSAr1.1-000090	PmetTSAr1.1-000152
Amino sugar and nucleotide sugar metabolism	39	uridylyltransferase	ec:2.7.7.9	1	PmetTSAr1.1-002538
Amino sugar and nucleotide sugar metabolism	39	deacetylase	ec:3.5.1.25	1	PmetTSAr1.1-012451
Amino sugar and nucleotide sugar metabolism	39	reductase	ec:1.1.1.187	2	PmetTSAr1.1-005498	PmetTSAr1.1-020222
Amino sugar and nucleotide sugar metabolism	39	6-dehydrogenase	ec:1.1.1.22	1	PmetTSAr1.1-001621
Amino sugar and nucleotide sugar metabolism	39	isomerase	ec:5.3.1.9	1	PmetTSAr1.1-000583
Nitrogen metabolism	70	dehydratase	ec:4.2.1.1	3	PmetTSAr1.1-002968	PmetTSAr1.1-008408	PmetTSAr1.1-008705
Nitrogen metabolism	70	S-aminomethyldihydrolipoylprotein:(6S)-tetrahydrofolate aminomethyltransferase (ammonia-forming)	ec:2.1.2.10	2	PmetTSAr1.1-008999	PmetTSAr1.1-009188
Nitrogen metabolism	70	acetonitrilase	ec:3.5.5.1	1	PmetTSAr1.1-003945
Nitrogen metabolism	70	glutaminase I	ec:3.5.1.2	1	PmetTSAr1.1-009427
Nitrogen metabolism	70	asparaginase II	ec:3.5.1.1	1	PmetTSAr1.1-001923
Nitrogen metabolism	70	reductase	ec:1.10.2.2	10	PmetTSAr1.1-000060	PmetTSAr1.1-000569	PmetTSAr1.1-001026	PmetTSAr1.1-002026	PmetTSAr1.1-010578	PmetTSAr1.1-010909	PmetTSAr1.1-011711	PmetTSAr1.1-011911	PmetTSAr1.1-014654	PmetTSAr1.1-014657
Nitrogen metabolism	70	synthase (NADH)	ec:1.4.1.14	1	PmetTSAr1.1-001130
Nitrogen metabolism	70	synthase (NADPH)	ec:1.4.1.13	1	PmetTSAr1.1-001130
Nitrogen metabolism	70	ligase	ec:6.3.1.2	2	PmetTSAr1.1-012358	PmetTSAr1.1-012361
Nitrogen metabolism	70	synthase (ammonia)	ec:6.3.4.16	5	PmetTSAr1.1-000396	PmetTSAr1.1-000397	PmetTSAr1.1-003089	PmetTSAr1.1-003090	PmetTSAr1.1-003091
Nitrogen metabolism	70	reductase (H+-translocating)	ec:1.6.5.3	20	PmetTSAr1.1-000064	PmetTSAr1.1-000802	PmetTSAr1.1-001147	PmetTSAr1.1-001356	PmetTSAr1.1-001454	PmetTSAr1.1-001511	PmetTSAr1.1-001603	PmetTSAr1.1-001725	PmetTSAr1.1-001749	PmetTSAr1.1-001808	PmetTSAr1.1-001893	PmetTSAr1.1-001894	PmetTSAr1.1-001909	PmetTSAr1.1-002184	PmetTSAr1.1-011193	PmetTSAr1.1-011223	PmetTSAr1.1-011266	PmetTSAr1.1-011354	PmetTSAr1.1-011357	PmetTSAr1.1-012551
Nitrogen metabolism	70	dehydrogenase	ec:1.6.99.3	5	PmetTSAr1.1-000497	PmetTSAr1.1-000959	PmetTSAr1.1-001184	PmetTSAr1.1-003486	PmetTSAr1.1-012652
Nitrogen metabolism	70	dehydrogenase [NAD(P)+]	ec:1.4.1.3	1	PmetTSAr1.1-000718
Nitrogen metabolism	70	dehydrogenase	ec:1.4.1.2	1	PmetTSAr1.1-000718
Nitrogen metabolism	70	oxidase	ec:1.9.3.1	18	PmetTSAr1.1-000007	PmetTSAr1.1-000043	PmetTSAr1.1-000081	PmetTSAr1.1-000413	PmetTSAr1.1-000518	PmetTSAr1.1-000594	PmetTSAr1.1-004346	PmetTSAr1.1-006194	PmetTSAr1.1-008176	PmetTSAr1.1-008628	PmetTSAr1.1-008853	PmetTSAr1.1-009764	PmetTSAr1.1-009889	PmetTSAr1.1-012303	PmetTSAr1.1-014103	PmetTSAr1.1-014106	PmetTSAr1.1-014110	PmetTSAr1.1-014112
Glutathione metabolism	24	synthase	ec:1.5.4.1	1	PmetTSAr1.1-005194
Glutathione metabolism	24	synthase	ec:6.3.2.3	2	PmetTSAr1.1-006770	PmetTSAr1.1-008206
Glutathione metabolism	24	ligase	ec:6.3.2.2	2	PmetTSAr1.1-004914	PmetTSAr1.1-005029
Glutathione metabolism	24	glutamyl transpeptidase	ec:2.3.2.2	1	PmetTSAr1.1-014053
Glutathione metabolism	24	transferase	ec:2.5.1.18	5	PmetTSAr1.1-000137	PmetTSAr1.1-001653	PmetTSAr1.1-002023	PmetTSAr1.1-012344	PmetTSAr1.1-027774
Glutathione metabolism	24	synthase	ec:2.5.1.16	2	PmetTSAr1.1-001940	PmetTSAr1.1-002338
Glutathione metabolism	24	reductase	ec:1.17.4.1	4	PmetTSAr1.1-002083	PmetTSAr1.1-002767	PmetTSAr1.1-003521	PmetTSAr1.1-003522
Glutathione metabolism	24	dehydrogenase (ascorbate)	ec:1.8.5.1	1	PmetTSAr1.1-005194
Glutathione metabolism	24	reductase	ec:1.8.1.7	1	PmetTSAr1.1-005067
Glutathione metabolism	24	peroxidase	ec:1.11.1.9	5	PmetTSAr1.1-000137	PmetTSAr1.1-000173	PmetTSAr1.1-000364	PmetTSAr1.1-002023	PmetTSAr1.1-008846
Glutathione metabolism	24	dehydrogenase	ec:1.1.1.49	1	PmetTSAr1.1-003784
Glutathione metabolism	24	dehydrogenase (NADP+-dependent, decarboxylating)	ec:1.1.1.44	1	PmetTSAr1.1-000583
Glutathione metabolism	24	dehydrogenase (NADP+)	ec:1.1.1.42	1	PmetTSAr1.1-012387
Aminoacyl-tRNA biosynthesis	30	ligase	ec:6.1.1.22	2	PmetTSAr1.1-001524	PmetTSAr1.1-013433
Aminoacyl-tRNA biosynthesis	30	ligase	ec:6.1.1.21	1	PmetTSAr1.1-001932
Aminoacyl-tRNA biosynthesis	30	ligase	ec:6.1.1.20	7	PmetTSAr1.1-004208	PmetTSAr1.1-004546	PmetTSAr1.1-004547	PmetTSAr1.1-006071	PmetTSAr1.1-006340	PmetTSAr1.1-006341	PmetTSAr1.1-014680
Aminoacyl-tRNA biosynthesis	30	ligase	ec:6.1.1.19	2	PmetTSAr1.1-001181	PmetTSAr1.1-004318
Aminoacyl-tRNA biosynthesis	30	ligase	ec:6.1.1.18	1	PmetTSAr1.1-003996
Aminoacyl-tRNA biosynthesis	30	ligase	ec:6.1.1.17	2	PmetTSAr1.1-002611	PmetTSAr1.1-004790
Aminoacyl-tRNA biosynthesis	30	ligase	ec:6.1.1.16	2	PmetTSAr1.1-005338	PmetTSAr1.1-009440
Aminoacyl-tRNA biosynthesis	30	ligase	ec:6.1.1.15	1	PmetTSAr1.1-002611
Aminoacyl-tRNA biosynthesis	30	ligase	ec:6.1.1.14	2	PmetTSAr1.1-002410	PmetTSAr1.1-003032
Aminoacyl-tRNA biosynthesis	30	ligase	ec:6.1.1.12	2	PmetTSAr1.1-001402	PmetTSAr1.1-014350
Aminoacyl-tRNA biosynthesis	30	ligase	ec:6.1.1.9	1	PmetTSAr1.1-004790
Aminoacyl-tRNA biosynthesis	30	ligase	ec:6.1.1.7	1	PmetTSAr1.1-006141
Aminoacyl-tRNA biosynthesis	30	ligase	ec:6.1.1.6	1	PmetTSAr1.1-002216
Aminoacyl-tRNA biosynthesis	30	ligase	ec:6.1.1.5	1	PmetTSAr1.1-004180
Aminoacyl-tRNA biosynthesis	30	ligase	ec:6.1.1.4	2	PmetTSAr1.1-003074	PmetTSAr1.1-007393
Aminoacyl-tRNA biosynthesis	30	ligase	ec:6.1.1.3	1	PmetTSAr1.1-002419
Aminoacyl-tRNA biosynthesis	30	ligase	ec:6.1.1.2	1	PmetTSAr1.1-003955
Aminoacyl-tRNA biosynthesis	30	ligase	ec:6.1.1.1	2	PmetTSAr1.1-001724	PmetTSAr1.1-007435
Tryptophan metabolism	38	dehydrogenase (succinyl-transferring)	ec:1.2.4.2	4	PmetTSAr1.1-000548	PmetTSAr1.1-006172	PmetTSAr1.1-012062	PmetTSAr1.1-014797
Tryptophan metabolism	38	acetonitrilase	ec:3.5.5.1	1	PmetTSAr1.1-003945
Tryptophan metabolism	38	transaminase	ec:2.6.1.7	1	PmetTSAr1.1-003120
Tryptophan metabolism	38	N-acetyltransferase	ec:2.3.1.87	2	PmetTSAr1.1-000265	PmetTSAr1.1-003131
Tryptophan metabolism	38	C-acetyltransferase	ec:2.3.1.9	1	PmetTSAr1.1-001605
Tryptophan metabolism	38	hydratase	ec:4.2.1.17	3	PmetTSAr1.1-000534	PmetTSAr1.1-000691	PmetTSAr1.1-007367
Tryptophan metabolism	38	equilase	ec:1.11.1.6	1	PmetTSAr1.1-000744
Tryptophan metabolism	38	2,3-dioxygenase	ec:1.13.11.11	2	PmetTSAr1.1-006958	PmetTSAr1.1-008137
Tryptophan metabolism	38	decarboxylase	ec:4.1.1.28	13	PmetTSAr1.1-006173	PmetTSAr1.1-010353	PmetTSAr1.1-010354	PmetTSAr1.1-010356	PmetTSAr1.1-010357	PmetTSAr1.1-010358	PmetTSAr1.1-010359	PmetTSAr1.1-010360	PmetTSAr1.1-010459	PmetTSAr1.1-010931	PmetTSAr1.1-011179	PmetTSAr1.1-011892	PmetTSAr1.1-014735
Tryptophan metabolism	38	5-monooxygenase	ec:1.14.16.4	5	PmetTSAr1.1-009316	PmetTSAr1.1-012019	PmetTSAr1.1-012028	PmetTSAr1.1-012111	PmetTSAr1.1-012175
Tryptophan metabolism	38	dehydrogenase	ec:1.1.1.35	1	PmetTSAr1.1-000971
Tryptophan metabolism	38	dehydrogenase (NAD+)	ec:1.2.1.3	4	PmetTSAr1.1-000229	PmetTSAr1.1-000830	PmetTSAr1.1-000831	PmetTSAr1.1-003563
Carbon fixation in photosynthetic organisms	18	transaminase	ec:2.6.1.2	1	PmetTSAr1.1-012456
Carbon fixation in photosynthetic organisms	18	transaminase	ec:2.6.1.1	2	PmetTSAr1.1-001036	PmetTSAr1.1-002120
Carbon fixation in photosynthetic organisms	18	dehydrogenase (phosphorylating)	ec:1.2.1.12	2	PmetTSAr1.1-000103	PmetTSAr1.1-012146
Carbon fixation in photosynthetic organisms	18	dehydrogenase (oxaloacetate-decarboxylating) (NADP+)	ec:1.1.1.40	1	PmetTSAr1.1-003352
Carbon fixation in photosynthetic organisms	18	dehydrogenase	ec:1.1.1.37	4	PmetTSAr1.1-000451	PmetTSAr1.1-009422	PmetTSAr1.1-012464	PmetTSAr1.1-024831
Carbon fixation in photosynthetic organisms	18	aldolase	ec:4.1.2.13	4	PmetTSAr1.1-008088	PmetTSAr1.1-008089	PmetTSAr1.1-012246	PmetTSAr1.1-012249
Carbon fixation in photosynthetic organisms	18	isomerase	ec:5.3.1.1	1	PmetTSAr1.1-012295
Carbon fixation in photosynthetic organisms	18	kinase	ec:2.7.2.3	1	PmetTSAr1.1-001114
Carbon fixation in photosynthetic organisms	18	kinase	ec:2.7.1.40	2	PmetTSAr1.1-000356	PmetTSAr1.1-011537
Geraniol degradation	7	hydratase	ec:4.2.1.17	3	PmetTSAr1.1-000534	PmetTSAr1.1-000691	PmetTSAr1.1-007367
Geraniol degradation	7	lyase	ec:4.1.3.4	1	PmetTSAr1.1-008031
Geraniol degradation	7	C-acyltransferase	ec:2.3.1.16	2	PmetTSAr1.1-001327	PmetTSAr1.1-012579
Geraniol degradation	7	dehydrogenase	ec:1.1.1.35	1	PmetTSAr1.1-000971
Valine, leucine and isoleucine degradation	21	transaminase	ec:2.6.1.42	1	PmetTSAr1.1-009442
Valine, leucine and isoleucine degradation	21	dehydrogenase (2-methylpropanoyl-transferring)	ec:1.2.4.4	3	PmetTSAr1.1-010496	PmetTSAr1.1-010555	PmetTSAr1.1-013025
Valine, leucine and isoleucine degradation	21	carboxylase	ec:6.4.1.4	2	PmetTSAr1.1-004607	PmetTSAr1.1-006726
Valine, leucine and isoleucine degradation	21	carboxylase	ec:6.4.1.3	1	PmetTSAr1.1-004607
Valine, leucine and isoleucine degradation	21	C-acetyltransferase	ec:2.3.1.9	1	PmetTSAr1.1-001605
Valine, leucine and isoleucine degradation	21	hydratase	ec:4.2.1.17	3	PmetTSAr1.1-000534	PmetTSAr1.1-000691	PmetTSAr1.1-007367
Valine, leucine and isoleucine degradation	21	dehydrogenase	ec:1.8.1.4	1	PmetTSAr1.1-001366
Valine, leucine and isoleucine degradation	21	lyase	ec:4.1.3.4	1	PmetTSAr1.1-008031
Valine, leucine and isoleucine degradation	21	CoA-transferase	ec:2.8.3.5	1	PmetTSAr1.1-002570
Valine, leucine and isoleucine degradation	21	C-acyltransferase	ec:2.3.1.16	2	PmetTSAr1.1-001327	PmetTSAr1.1-012579
Valine, leucine and isoleucine degradation	21	dehydrogenase	ec:1.1.1.35	1	PmetTSAr1.1-000971
Valine, leucine and isoleucine degradation	21	dehydrogenase (NAD+)	ec:1.2.1.3	4	PmetTSAr1.1-000229	PmetTSAr1.1-000830	PmetTSAr1.1-000831	PmetTSAr1.1-003563
Valine, leucine and isoleucine degradation	21	synthase	ec:2.3.3.10	1	PmetTSAr1.1-004637
Primary bile acid biosynthesis	1	dehydrogenase	ec:1.1.1.35	1	PmetTSAr1.1-000971
Pantothenate and CoA biosynthesis	9	kinase	ec:2.7.1.33	1	PmetTSAr1.1-004059
Pantothenate and CoA biosynthesis	9	transaminase	ec:2.6.1.42	1	PmetTSAr1.1-009442
Pantothenate and CoA biosynthesis	9	ligase	ec:6.3.2.5	1	PmetTSAr1.1-003691
Pantothenate and CoA biosynthesis	9	ec:3.5.1.6 beta-ureidopropionase	ec:3.5.1.6	1	PmetTSAr1.1-013610
Pantothenate and CoA biosynthesis	9	decarboxylase	ec:4.1.1.36	1	PmetTSAr1.1-002349
Pantothenate and CoA biosynthesis	9	1-decarboxylase	ec:4.1.1.11	2	PmetTSAr1.1-007918	PmetTSAr1.1-012457
Pantothenate and CoA biosynthesis	9	dehydrogenase (NADP+)	ec:1.3.1.2	2	PmetTSAr1.1-004951	PmetTSAr1.1-013632
Pantothenate and CoA biosynthesis	9	dehydrogenase (NAD+)	ec:1.3.1.1	2	PmetTSAr1.1-004951	PmetTSAr1.1-013632
Other types of O-glycan biosynthesis	9	3-beta-N-acetylglucosaminyltransferase	ec:2.4.1.222	1	PmetTSAr1.1-003844
Other types of O-glycan biosynthesis	9	GDP-L-fucose:polypeptide fucosyltransferase	ec:2.4.1.221	5	PmetTSAr1.1-006757	PmetTSAr1.1-006758	PmetTSAr1.1-006759	PmetTSAr1.1-007880	PmetTSAr1.1-013951
Other types of O-glycan biosynthesis	9	3-beta-glucuronosyltransferase	ec:2.4.1.135	2	PmetTSAr1.1-005904	PmetTSAr1.1-012664
Other types of O-glycan biosynthesis	9	mannosyltransferase	ec:2.4.1.109	1	PmetTSAr1.1-013358
Various types of N-glycan biosynthesis	9	hexosaminidase	ec:3.2.1.52	1	PmetTSAr1.1-001839
Various types of N-glycan biosynthesis	9	4-beta-N-acetylgalactosaminyltransferase	ec:2.4.1.244	2	PmetTSAr1.1-006558	PmetTSAr1.1-008683
Various types of N-glycan biosynthesis	9	2-beta-N-acetylglucosaminyltransferase	ec:2.4.1.143	1	PmetTSAr1.1-013709
Various types of N-glycan biosynthesis	9	1,2-alpha-mannosidase	ec:3.2.1.113	5	PmetTSAr1.1-002696	PmetTSAr1.1-002697	PmetTSAr1.1-004401	PmetTSAr1.1-004411	PmetTSAr1.1-005871
Mucin type O-Glycan biosynthesis	7	N-acetylgalactosaminyltransferase	ec:2.4.1.41	6	PmetTSAr1.1-002554	PmetTSAr1.1-003310	PmetTSAr1.1-003311	PmetTSAr1.1-005366	PmetTSAr1.1-006832	PmetTSAr1.1-010379
Mucin type O-Glycan biosynthesis	7	3-beta-galactosyltransferase	ec:2.4.1.122	1	PmetTSAr1.1-002208
Citrate cycle (TCA cycle)	42	hydratase	ec:4.2.1.3	2	PmetTSAr1.1-000630	PmetTSAr1.1-000837
Citrate cycle (TCA cycle)	42	hydratase	ec:4.2.1.2	1	PmetTSAr1.1-001214
Citrate cycle (TCA cycle)	42	dehydrogenase (succinyl-transferring)	ec:1.2.4.2	4	PmetTSAr1.1-000548	PmetTSAr1.1-006172	PmetTSAr1.1-012062	PmetTSAr1.1-014797
Citrate cycle (TCA cycle)	42	dehydrogenase (acetyl-transferring)	ec:1.2.4.1	5	PmetTSAr1.1-000590	PmetTSAr1.1-001388	PmetTSAr1.1-001806	PmetTSAr1.1-010702	PmetTSAr1.1-011235
Citrate cycle (TCA cycle)	42	carboxylase	ec:6.4.1.1	3	PmetTSAr1.1-003280	PmetTSAr1.1-003281	PmetTSAr1.1-004881
Citrate cycle (TCA cycle)	42	succinyltransferase	ec:2.3.1.61	2	PmetTSAr1.1-000422	PmetTSAr1.1-000937
Citrate cycle (TCA cycle)	42	ligase (ADP-forming)	ec:6.2.1.5	3	PmetTSAr1.1-000978	PmetTSAr1.1-001790	PmetTSAr1.1-005323
Citrate cycle (TCA cycle)	42	ligase (GDP-forming)	ec:6.2.1.4	7	PmetTSAr1.1-000978	PmetTSAr1.1-001945	PmetTSAr1.1-002447	PmetTSAr1.1-011135	PmetTSAr1.1-011136	PmetTSAr1.1-011574	PmetTSAr1.1-012055
Citrate cycle (TCA cycle)	42	dehydrogenase	ec:1.8.1.4	1	PmetTSAr1.1-001366
Citrate cycle (TCA cycle)	42	carboxykinase (GTP)	ec:4.1.1.32	1	PmetTSAr1.1-008446
Citrate cycle (TCA cycle)	42	acetyltransferase	ec:2.3.1.12	1	PmetTSAr1.1-002219
Citrate cycle (TCA cycle)	42	dehydrogenase (NADP+)	ec:1.1.1.42	1	PmetTSAr1.1-012387
Citrate cycle (TCA cycle)	42	dehydrogenase (NAD+)	ec:1.1.1.41	4	PmetTSAr1.1-001134	PmetTSAr1.1-001179	PmetTSAr1.1-012387	PmetTSAr1.1-012694
Citrate cycle (TCA cycle)	42	dehydrogenase	ec:1.1.1.37	4	PmetTSAr1.1-000451	PmetTSAr1.1-009422	PmetTSAr1.1-012464	PmetTSAr1.1-024831
Citrate cycle (TCA cycle)	42	dehydrogenase (ubiquinone)	ec:1.3.5.1	10	PmetTSAr1.1-001339	PmetTSAr1.1-002447	PmetTSAr1.1-010127	PmetTSAr1.1-010128	PmetTSAr1.1-010129	PmetTSAr1.1-010130	PmetTSAr1.1-011135	PmetTSAr1.1-011136	PmetTSAr1.1-011574	PmetTSAr1.1-012055
Citrate cycle (TCA cycle)	42	citrate synthase	ec:2.3.3.8	1	PmetTSAr1.1-000978
Other glycan degradation	2	hexosaminidase	ec:3.2.1.52	1	PmetTSAr1.1-001839
Other glycan degradation	2	alpha-fucosidase	ec:3.2.1.51	1	PmetTSAr1.1-012636
One carbon pool by folate	12	S-aminomethyldihydrolipoylprotein:(6S)-tetrahydrofolate aminomethyltransferase (ammonia-forming)	ec:2.1.2.10	2	PmetTSAr1.1-008999	PmetTSAr1.1-009188
One carbon pool by folate	12	dehydrogenase (NAD+)	ec:1.5.1.15	1	PmetTSAr1.1-013421
One carbon pool by folate	12	formyltransferase	ec:2.1.2.3	1	PmetTSAr1.1-000702
One carbon pool by folate	12	formyltransferase	ec:2.1.2.2	1	PmetTSAr1.1-003328
One carbon pool by folate	12	hydroxymethyltransferase	ec:2.1.2.1	1	PmetTSAr1.1-002507
One carbon pool by folate	12	cyclohydrolase	ec:3.5.4.9	2	PmetTSAr1.1-002390	PmetTSAr1.1-013421
One carbon pool by folate	12	ligase	ec:6.3.4.3	1	PmetTSAr1.1-002390
One carbon pool by folate	12	dehydrogenase	ec:1.5.1.6	1	PmetTSAr1.1-006480
One carbon pool by folate	12	dehydrogenase (NADP+)	ec:1.5.1.5	2	PmetTSAr1.1-002390	PmetTSAr1.1-013421
One carbon pool by folate	12	reductase	ec:1.5.1.3	2	PmetTSAr1.1-005241	PmetTSAr1.1-005242
One carbon pool by folate	12	synthase	ec:2.1.1.45	2	PmetTSAr1.1-002936	PmetTSAr1.1-008487
N-Glycan biosynthesis	9	N-acetylglucosaminephosphotransferase	ec:2.7.8.15	1	PmetTSAr1.1-005806
N-Glycan biosynthesis	9	beta-D-mannosyltransferase	ec:2.4.1.83	1	PmetTSAr1.1-005548
N-Glycan biosynthesis	9	2-beta-N-acetylglucosaminyltransferase	ec:2.4.1.143	1	PmetTSAr1.1-013709
N-Glycan biosynthesis	9	1,2-alpha-mannosidase	ec:3.2.1.113	5	PmetTSAr1.1-002696	PmetTSAr1.1-002697	PmetTSAr1.1-004401	PmetTSAr1.1-004411	PmetTSAr1.1-005871
N-Glycan biosynthesis	9	glucosidase	ec:3.2.1.106	1	PmetTSAr1.1-006438
Limonene and pinene degradation	7	hydratase	ec:4.2.1.17	3	PmetTSAr1.1-000534	PmetTSAr1.1-000691	PmetTSAr1.1-007367
Limonene and pinene degradation	7	dehydrogenase (NAD+)	ec:1.2.1.3	4	PmetTSAr1.1-000229	PmetTSAr1.1-000830	PmetTSAr1.1-000831	PmetTSAr1.1-003563
Indole alkaloid biosynthesis	13	decarboxylase	ec:4.1.1.28	13	PmetTSAr1.1-006173	PmetTSAr1.1-010353	PmetTSAr1.1-010354	PmetTSAr1.1-010356	PmetTSAr1.1-010357	PmetTSAr1.1-010358	PmetTSAr1.1-010359	PmetTSAr1.1-010360	PmetTSAr1.1-010459	PmetTSAr1.1-010931	PmetTSAr1.1-011179	PmetTSAr1.1-011892	PmetTSAr1.1-014735
beta-Alanine metabolism	17	transaminase	ec:2.6.1.19	1	PmetTSAr1.1-001943
beta-Alanine metabolism	17	ec:3.5.1.6 beta-ureidopropionase	ec:3.5.1.6	1	PmetTSAr1.1-013610
beta-Alanine metabolism	17	synthase	ec:2.5.1.16	2	PmetTSAr1.1-001940	PmetTSAr1.1-002338
beta-Alanine metabolism	17	hydratase	ec:4.2.1.17	3	PmetTSAr1.1-000534	PmetTSAr1.1-000691	PmetTSAr1.1-007367
beta-Alanine metabolism	17	decarboxylase	ec:4.1.1.15	3	PmetTSAr1.1-010659	PmetTSAr1.1-010660	PmetTSAr1.1-012457
beta-Alanine metabolism	17	1-decarboxylase	ec:4.1.1.11	2	PmetTSAr1.1-007918	PmetTSAr1.1-012457
beta-Alanine metabolism	17	dehydrogenase (NADP+)	ec:1.3.1.2	2	PmetTSAr1.1-004951	PmetTSAr1.1-013632
beta-Alanine metabolism	17	dehydrogenase (NAD+)	ec:1.3.1.1	2	PmetTSAr1.1-004951	PmetTSAr1.1-013632
beta-Alanine metabolism	17	dehydrogenase (NAD+)	ec:1.2.1.3	4	PmetTSAr1.1-000229	PmetTSAr1.1-000830	PmetTSAr1.1-000831	PmetTSAr1.1-003563
Glucosinolate biosynthesis	1	transaminase	ec:2.6.1.42	1	PmetTSAr1.1-009442
Terpenoid backbone biosynthesis	9	diphosphate synthase	ec:2.5.1.30	2	PmetTSAr1.1-002305	PmetTSAr1.1-004510
Terpenoid backbone biosynthesis	9	diphosphate synthase	ec:2.5.1.29	1	PmetTSAr1.1-004326
Terpenoid backbone biosynthesis	9	geranyl-diphosphate synthase	ec:2.5.1.1	2	PmetTSAr1.1-002533	PmetTSAr1.1-004326
Terpenoid backbone biosynthesis	9	Delta-isomerase	ec:5.3.3.2	1	PmetTSAr1.1-004489
Terpenoid backbone biosynthesis	9	diphosphate synthase	ec:2.5.1.10	2	PmetTSAr1.1-002533	PmetTSAr1.1-004326
Terpenoid backbone biosynthesis	9	kinase	ec:2.7.4.2	1	PmetTSAr1.1-009499
Terpenoid backbone biosynthesis	9	C-acetyltransferase	ec:2.3.1.9	1	PmetTSAr1.1-001605
Terpenoid backbone biosynthesis	9	reductase (NADPH)	ec:1.1.1.34	1	PmetTSAr1.1-005014
Terpenoid backbone biosynthesis	9	synthase	ec:2.3.3.10	1	PmetTSAr1.1-004637
Betalain biosynthesis	14	monophenol monooxygenase	ec:1.14.18.1	1	PmetTSAr1.1-000552
Betalain biosynthesis	14	decarboxylase	ec:4.1.1.28	13	PmetTSAr1.1-006173	PmetTSAr1.1-010353	PmetTSAr1.1-010354	PmetTSAr1.1-010356	PmetTSAr1.1-010357	PmetTSAr1.1-010358	PmetTSAr1.1-010359	PmetTSAr1.1-010360	PmetTSAr1.1-010459	PmetTSAr1.1-010931	PmetTSAr1.1-011179	PmetTSAr1.1-011892	PmetTSAr1.1-014735
D-Glutamine and D-glutamate metabolism	2	glutaminase I	ec:3.5.1.2	1	PmetTSAr1.1-009427
D-Glutamine and D-glutamate metabolism	2	dehydrogenase [NAD(P)+]	ec:1.4.1.3	1	PmetTSAr1.1-000718
Tropane, piperidine and pyridine alkaloid biosynthesis	5	transaminase	ec:2.6.1.5	3	PmetTSAr1.1-010374	PmetTSAr1.1-010609	PmetTSAr1.1-010632
Tropane, piperidine and pyridine alkaloid biosynthesis	5	transaminase	ec:2.6.1.1	2	PmetTSAr1.1-001036	PmetTSAr1.1-002120
Lysine degradation	19	5-dioxygenase	ec:1.14.11.4	1	PmetTSAr1.1-012691
Lysine degradation	19	dioxygenase	ec:1.14.11.1	1	PmetTSAr1.1-012457
Lysine degradation	19	dehydrogenase (succinyl-transferring)	ec:1.2.4.2	4	PmetTSAr1.1-000548	PmetTSAr1.1-006172	PmetTSAr1.1-012062	PmetTSAr1.1-014797
Lysine degradation	19	succinyltransferase	ec:2.3.1.61	2	PmetTSAr1.1-000422	PmetTSAr1.1-000937
Lysine degradation	19	C-acetyltransferase	ec:2.3.1.9	1	PmetTSAr1.1-001605
Lysine degradation	19	hydratase	ec:4.2.1.17	3	PmetTSAr1.1-000534	PmetTSAr1.1-000691	PmetTSAr1.1-007367
Lysine degradation	19	N-acetyltransferase	ec:2.3.1.32	1	PmetTSAr1.1-005295
Lysine degradation	19	dehydrogenase	ec:1.1.1.35	1	PmetTSAr1.1-000971
Lysine degradation	19	N-methyltransferase	ec:2.1.1.43	1	PmetTSAr1.1-006484
Lysine degradation	19	dehydrogenase (NAD+)	ec:1.2.1.3	4	PmetTSAr1.1-000229	PmetTSAr1.1-000830	PmetTSAr1.1-000831	PmetTSAr1.1-003563
Porphyrin and chlorophyll metabolism	20	beta-glucuronide glucuronohydrolase glucuronidase	ec:3.2.1.31	5	PmetTSAr1.1-001019	PmetTSAr1.1-005300	PmetTSAr1.1-005301	PmetTSAr1.1-005302	PmetTSAr1.1-012657
Porphyrin and chlorophyll metabolism	20	synthase	ec:2.5.1.61	1	PmetTSAr1.1-012568
Porphyrin and chlorophyll metabolism	20	synthase	ec:4.4.1.17	1	PmetTSAr1.1-003263
Porphyrin and chlorophyll metabolism	20	oxidase	ec:1.3.3.3	1	PmetTSAr1.1-006100
Porphyrin and chlorophyll metabolism	20	ligase	ec:6.1.1.17	2	PmetTSAr1.1-002611	PmetTSAr1.1-004790
Porphyrin and chlorophyll metabolism	20	synthase	ec:4.2.1.24	1	PmetTSAr1.1-004219
Porphyrin and chlorophyll metabolism	20	1-naphthol glucuronyltransferase	ec:2.4.1.17	4	PmetTSAr1.1-000045	PmetTSAr1.1-004337	PmetTSAr1.1-008563	PmetTSAr1.1-008564
Porphyrin and chlorophyll metabolism	20	synthase	ec:2.3.1.37	1	PmetTSAr1.1-006141
Porphyrin and chlorophyll metabolism	20	decarboxylase	ec:4.1.1.37	1	PmetTSAr1.1-005134
Porphyrin and chlorophyll metabolism	20	ferro-protoporphyrin chelatase	ec:4.99.1.1	1	PmetTSAr1.1-005303
Porphyrin and chlorophyll metabolism	20	ceruloplasmin	ec:1.16.3.1	2	PmetTSAr1.1-009340	PmetTSAr1.1-013249
Glycosphingolipid biosynthesis - ganglio series	1	hexosaminidase	ec:3.2.1.52	1	PmetTSAr1.1-001839
Glycosphingolipid biosynthesis - globo series	9	hexosaminidase	ec:3.2.1.52	1	PmetTSAr1.1-001839
Glycosphingolipid biosynthesis - globo series	9	alpha-acetylgalactosaminidase	ec:3.2.1.49	8	PmetTSAr1.1-012785	PmetTSAr1.1-012788	PmetTSAr1.1-012791	PmetTSAr1.1-012794	PmetTSAr1.1-012797	PmetTSAr1.1-012800	PmetTSAr1.1-012803	PmetTSAr1.1-012806
Cysteine and methionine metabolism	17	synthase	ec:4.4.1.14	1	PmetTSAr1.1-010609
Cysteine and methionine metabolism	17	transaminase	ec:2.6.1.5	3	PmetTSAr1.1-010374	PmetTSAr1.1-010609	PmetTSAr1.1-010632
Cysteine and methionine metabolism	17	transaminase	ec:2.6.1.1	2	PmetTSAr1.1-001036	PmetTSAr1.1-002120
Cysteine and methionine metabolism	17	adenosyltransferase	ec:2.5.1.6	1	PmetTSAr1.1-000102
Cysteine and methionine metabolism	17	synthase	ec:2.5.1.16	2	PmetTSAr1.1-001940	PmetTSAr1.1-002338
Cysteine and methionine metabolism	17	S-adenosylhomocysteine synthase	ec:3.3.1.1	1	PmetTSAr1.1-001689
Cysteine and methionine metabolism	17	beta-synthase	ec:4.2.1.22	1	PmetTSAr1.1-013006
Cysteine and methionine metabolism	17	dioxygenase	ec:1.13.11.20	2	PmetTSAr1.1-006107	PmetTSAr1.1-006108
Cysteine and methionine metabolism	17	dehydrogenase	ec:1.1.1.27	1	PmetTSAr1.1-000935
Cysteine and methionine metabolism	17	(cytosine-5-)-methyltransferase	ec:2.1.1.37	2	PmetTSAr1.1-008825	PmetTSAr1.1-008826
Cysteine and methionine metabolism	17	gamma-lyase	ec:4.4.1.1	2	PmetTSAr1.1-000905	PmetTSAr1.1-005399
Glycosphingolipid biosynthesis - lacto and neolacto series	2	beta-1,6-N-acetylglucosaminyl-transferase	ec:2.4.1.150	1	PmetTSAr1.1-004658
Glycosphingolipid biosynthesis - lacto and neolacto series	2	beta-1,3-N-acetylglucosaminyltransferase	ec:2.4.1.149	1	PmetTSAr1.1-007917
Nicotinate and nicotinamide metabolism	12	uridine 5'-nucleotidase	ec:3.1.3.5	5	PmetTSAr1.1-001321	PmetTSAr1.1-002824	PmetTSAr1.1-009789	PmetTSAr1.1-010842	PmetTSAr1.1-012631
Nicotinate and nicotinamide metabolism	12	kinase	ec:2.7.1.23	1	PmetTSAr1.1-003525
Nicotinate and nicotinamide metabolism	12	phosphorylase	ec:2.4.2.1	1	PmetTSAr1.1-003449
Nicotinate and nicotinamide metabolism	12	synthase (glutamine-hydrolysing)	ec:6.3.5.1	1	PmetTSAr1.1-003441
Nicotinate and nicotinamide metabolism	12	diphosphorylase (carboxylating)	ec:2.4.2.19	1	PmetTSAr1.1-003520
Nicotinate and nicotinamide metabolism	12	nicotinamide deaminase	ec:3.5.1.19	3	PmetTSAr1.1-004963	PmetTSAr1.1-004964	PmetTSAr1.1-009287
Sphingolipid metabolism	9	phosphatase	ec:3.1.3.4	1	PmetTSAr1.1-004373
Sphingolipid metabolism	9	glucosyltransferase	ec:2.4.1.80	1	PmetTSAr1.1-007621
Sphingolipid metabolism	9	C-palmitoyltransferase	ec:2.3.1.50	2	PmetTSAr1.1-001029	PmetTSAr1.1-006057
Sphingolipid metabolism	9	acylsphingosine deacylase	ec:3.5.1.23	2	PmetTSAr1.1-002930	PmetTSAr1.1-004491
Sphingolipid metabolism	9	aldolase	ec:4.1.2.27	1	PmetTSAr1.1-005153
Sphingolipid metabolism	9	phosphodiesterase	ec:3.1.4.12	2	PmetTSAr1.1-005293	PmetTSAr1.1-007506
C5-Branched dibasic acid metabolism	3	ligase (ADP-forming)	ec:6.2.1.5	3	PmetTSAr1.1-000978	PmetTSAr1.1-001790	PmetTSAr1.1-005323
Glycolysis / Gluconeogenesis	43	dehydrogenase (NADP+)	ec:1.1.1.2	1	PmetTSAr1.1-009246
Glycolysis / Gluconeogenesis	43	dehydrogenase	ec:1.1.1.1	1	PmetTSAr1.1-002243
Glycolysis / Gluconeogenesis	43	phosphohexokinase	ec:2.7.1.11	1	PmetTSAr1.1-000484
Glycolysis / Gluconeogenesis	43	dehydrogenase (acetyl-transferring)	ec:1.2.4.1	5	PmetTSAr1.1-000590	PmetTSAr1.1-001388	PmetTSAr1.1-001806	PmetTSAr1.1-010702	PmetTSAr1.1-011235
Glycolysis / Gluconeogenesis	43	hexokinase type IV glucokinase	ec:2.7.1.1	5	PmetTSAr1.1-001958	PmetTSAr1.1-002982	PmetTSAr1.1-007494	PmetTSAr1.1-011410	PmetTSAr1.1-011588
Glycolysis / Gluconeogenesis	43	1-epimerase	ec:5.1.3.3	1	PmetTSAr1.1-014767
Glycolysis / Gluconeogenesis	43	hydratase	ec:4.2.1.11	4	PmetTSAr1.1-000300	PmetTSAr1.1-011553	PmetTSAr1.1-011660	PmetTSAr1.1-011826
Glycolysis / Gluconeogenesis	43	ligase	ec:6.2.1.1	4	PmetTSAr1.1-008689	PmetTSAr1.1-012015	PmetTSAr1.1-012053	PmetTSAr1.1-012132
Glycolysis / Gluconeogenesis	43	dehydrogenase	ec:1.8.1.4	1	PmetTSAr1.1-001366
Glycolysis / Gluconeogenesis	43	(alpha-D-glucose-1,6-bisphosphate-dependent)	ec:5.4.2.2	1	PmetTSAr1.1-000946
Glycolysis / Gluconeogenesis	43	mutase	ec:5.4.2.1	2	PmetTSAr1.1-000519	PmetTSAr1.1-000946
Glycolysis / Gluconeogenesis	43	carboxykinase (GTP)	ec:4.1.1.32	1	PmetTSAr1.1-008446
Glycolysis / Gluconeogenesis	43	acetyltransferase	ec:2.3.1.12	1	PmetTSAr1.1-002219
Glycolysis / Gluconeogenesis	43	dehydrogenase (phosphorylating)	ec:1.2.1.12	2	PmetTSAr1.1-000103	PmetTSAr1.1-012146
Glycolysis / Gluconeogenesis	43	aldolase	ec:4.1.2.13	4	PmetTSAr1.1-008088	PmetTSAr1.1-008089	PmetTSAr1.1-012246	PmetTSAr1.1-012249
Glycolysis / Gluconeogenesis	43	dehydrogenase	ec:1.1.1.27	1	PmetTSAr1.1-000935
Glycolysis / Gluconeogenesis	43	isomerase	ec:5.3.1.9	1	PmetTSAr1.1-000583
Glycolysis / Gluconeogenesis	43	isomerase	ec:5.3.1.1	1	PmetTSAr1.1-012295
Glycolysis / Gluconeogenesis	43	kinase	ec:2.7.2.3	1	PmetTSAr1.1-001114
Glycolysis / Gluconeogenesis	43	dehydrogenase (NAD+)	ec:1.2.1.3	4	PmetTSAr1.1-000229	PmetTSAr1.1-000830	PmetTSAr1.1-000831	PmetTSAr1.1-003563
Glycolysis / Gluconeogenesis	43	kinase	ec:2.7.1.40	2	PmetTSAr1.1-000356	PmetTSAr1.1-011537
Starch and sucrose metabolism	31	beta-glucuronide glucuronohydrolase glucuronidase	ec:3.2.1.31	5	PmetTSAr1.1-001019	PmetTSAr1.1-005300	PmetTSAr1.1-005301	PmetTSAr1.1-005302	PmetTSAr1.1-012657
Starch and sucrose metabolism	31	trehalase	ec:3.2.1.28	3	PmetTSAr1.1-001558	PmetTSAr1.1-001559	PmetTSAr1.1-004583
Starch and sucrose metabolism	31	maltase	ec:3.2.1.20	5	PmetTSAr1.1-000647	PmetTSAr1.1-003033	PmetTSAr1.1-003328	PmetTSAr1.1-006958	PmetTSAr1.1-011786
Starch and sucrose metabolism	31	limit dextrinase (erroneous)	ec:3.2.1.10	1	PmetTSAr1.1-003856
Starch and sucrose metabolism	31	hexokinase type IV glucokinase	ec:2.7.1.1	5	PmetTSAr1.1-001958	PmetTSAr1.1-002982	PmetTSAr1.1-007494	PmetTSAr1.1-011410	PmetTSAr1.1-011588
Starch and sucrose metabolism	31	glycogenase	ec:3.2.1.1	1	PmetTSAr1.1-003856
Starch and sucrose metabolism	31	branching enzyme	ec:2.4.1.18	1	PmetTSAr1.1-012862
Starch and sucrose metabolism	31	1-naphthol glucuronyltransferase	ec:2.4.1.17	4	PmetTSAr1.1-000045	PmetTSAr1.1-004337	PmetTSAr1.1-008563	PmetTSAr1.1-008564
Starch and sucrose metabolism	31	synthase (UDP-forming)	ec:2.4.1.15	1	PmetTSAr1.1-001117
Starch and sucrose metabolism	31	synthase	ec:2.4.1.11	2	PmetTSAr1.1-006770	PmetTSAr1.1-008206
Starch and sucrose metabolism	31	(alpha-D-glucose-1,6-bisphosphate-dependent)	ec:5.4.2.2	1	PmetTSAr1.1-000946
Starch and sucrose metabolism	31	uridylyltransferase	ec:2.7.7.9	1	PmetTSAr1.1-002538
Starch and sucrose metabolism	31	6-dehydrogenase	ec:1.1.1.22	1	PmetTSAr1.1-001621
Starch and sucrose metabolism	31	isomerase	ec:5.3.1.9	1	PmetTSAr1.1-000583
Ether lipid metabolism	8	phosphatase	ec:3.1.3.4	1	PmetTSAr1.1-004373
Ether lipid metabolism	8	synthase	ec:2.5.1.26	1	PmetTSAr1.1-001213
Ether lipid metabolism	8	EPT	ec:2.7.8.1	1	PmetTSAr1.1-002381
Ether lipid metabolism	8	A2	ec:3.1.1.4	3	PmetTSAr1.1-003881	PmetTSAr1.1-007705	PmetTSAr1.1-008141
Ether lipid metabolism	8	D	ec:3.1.4.4	2	PmetTSAr1.1-008686	PmetTSAr1.1-008896
Cutin, suberine and wax biosynthesis	1	O-acyltransferase	ec:2.3.1.20	1	PmetTSAr1.1-007736
Glycerophospholipid metabolism	30	phosphatase	ec:3.1.3.4	1	PmetTSAr1.1-004373
Glycerophospholipid metabolism	30	dehydrogenase	ec:1.1.5.3	1	PmetTSAr1.1-001817
Glycerophospholipid metabolism	30	dehydrogenase (NAD+)	ec:1.1.1.8	6	PmetTSAr1.1-000718	PmetTSAr1.1-002590	PmetTSAr1.1-002591	PmetTSAr1.1-009013	PmetTSAr1.1-010927	PmetTSAr1.1-010928
Glycerophospholipid metabolism	30	kinase (ATP dependent)	ec:2.7.1.107	6	PmetTSAr1.1-004068	PmetTSAr1.1-005121	PmetTSAr1.1-007379	PmetTSAr1.1-009917	PmetTSAr1.1-009918	PmetTSAr1.1-009946
Glycerophospholipid metabolism	30	cytidylyltransferase	ec:2.7.7.15	1	PmetTSAr1.1-004327
Glycerophospholipid metabolism	30	3-phosphatidyltransferase	ec:2.7.8.11	1	PmetTSAr1.1-004320
Glycerophospholipid metabolism	30	EPT	ec:2.7.8.1	1	PmetTSAr1.1-002381
Glycerophospholipid metabolism	30	O-acetyltransferase	ec:2.3.1.6	1	PmetTSAr1.1-000744
Glycerophospholipid metabolism	30	O-acyltransferase	ec:2.3.1.51	3	PmetTSAr1.1-000890	PmetTSAr1.1-003192	PmetTSAr1.1-013414
Glycerophospholipid metabolism	30	lecithinase B	ec:3.1.1.5	2	PmetTSAr1.1-011745	PmetTSAr1.1-011862
Glycerophospholipid metabolism	30	A2	ec:3.1.1.4	3	PmetTSAr1.1-003881	PmetTSAr1.1-007705	PmetTSAr1.1-008141
Glycerophospholipid metabolism	30	D	ec:3.1.4.4	2	PmetTSAr1.1-008686	PmetTSAr1.1-008896
Glycerophospholipid metabolism	30	kinase	ec:2.7.1.82	1	PmetTSAr1.1-007399
Glycerophospholipid metabolism	30	cytidylyltransferase	ec:2.7.7.41	1	PmetTSAr1.1-003687
Glycosylphosphatidylinositol(GPI)-anchor biosynthesis	1	N-acetylglucosaminyltransferase	ec:2.4.1.198	1	PmetTSAr1.1-005020
Synthesis and degradation of ketone bodies	4	C-acetyltransferase	ec:2.3.1.9	1	PmetTSAr1.1-001605
Synthesis and degradation of ketone bodies	4	lyase	ec:4.1.3.4	1	PmetTSAr1.1-008031
Synthesis and degradation of ketone bodies	4	CoA-transferase	ec:2.8.3.5	1	PmetTSAr1.1-002570
Synthesis and degradation of ketone bodies	4	synthase	ec:2.3.3.10	1	PmetTSAr1.1-004637
Inositol phosphate metabolism	27	3-phosphatidyltransferase	ec:2.7.8.11	1	PmetTSAr1.1-004320
Inositol phosphate metabolism	27	inositol-1,3-bisphosphate 3-phosphatase	ec:3.1.3.64	2	PmetTSAr1.1-004355	PmetTSAr1.1-004356
Inositol phosphate metabolism	27	1-phosphatase	ec:3.1.3.57	1	PmetTSAr1.1-008549
Inositol phosphate metabolism	27	5-phosphatase	ec:3.1.3.56	4	PmetTSAr1.1-005737	PmetTSAr1.1-007500	PmetTSAr1.1-007501	PmetTSAr1.1-008549
Inositol phosphate metabolism	27	phosphatase	ec:3.1.3.25	4	PmetTSAr1.1-000474	PmetTSAr1.1-002725	PmetTSAr1.1-011159	PmetTSAr1.1-014740
Inositol phosphate metabolism	27	synthase	ec:5.5.1.4	1	PmetTSAr1.1-000632
Inositol phosphate metabolism	27	phospholipase C	ec:3.1.4.11	4	PmetTSAr1.1-003309	PmetTSAr1.1-007718	PmetTSAr1.1-009762	PmetTSAr1.1-009919
Inositol phosphate metabolism	27	3-kinase	ec:2.7.1.154	4	PmetTSAr1.1-003222	PmetTSAr1.1-005247	PmetTSAr1.1-006297	PmetTSAr1.1-006790
Inositol phosphate metabolism	27	3-kinase	ec:2.7.1.153	4	PmetTSAr1.1-003222	PmetTSAr1.1-005247	PmetTSAr1.1-006297	PmetTSAr1.1-006790
Inositol phosphate metabolism	27	multikinase	ec:2.7.1.151	1	PmetTSAr1.1-009252
Inositol phosphate metabolism	27	5-kinase	ec:2.7.1.150	2	PmetTSAr1.1-005679	PmetTSAr1.1-007533
Inositol phosphate metabolism	27	isomerase	ec:5.3.1.1	1	PmetTSAr1.1-012295
Inositol phosphate metabolism	27	5-kinase	ec:2.7.1.68	3	PmetTSAr1.1-004560	PmetTSAr1.1-005679	PmetTSAr1.1-007533
Inositol phosphate metabolism	27	4-kinase	ec:2.7.1.67	1	PmetTSAr1.1-001789
Inositol phosphate metabolism	27	5-kinase	ec:2.7.1.140	1	PmetTSAr1.1-009252
Inositol phosphate metabolism	27	3-kinase	ec:2.7.1.137	4	PmetTSAr1.1-003222	PmetTSAr1.1-005247	PmetTSAr1.1-006297	PmetTSAr1.1-006790
Inositol phosphate metabolism	27	3-kinase	ec:2.7.1.127	2	PmetTSAr1.1-002553	PmetTSAr1.1-009252
Fatty acid metabolism	20	dehydrogenase	ec:1.1.1.1	1	PmetTSAr1.1-002243
Fatty acid metabolism	20	hydratase	ec:4.2.1.74	1	PmetTSAr1.1-001541
Fatty acid metabolism	20	C-acetyltransferase	ec:2.3.1.9	1	PmetTSAr1.1-001605
Fatty acid metabolism	20	hydratase	ec:4.2.1.17	3	PmetTSAr1.1-000534	PmetTSAr1.1-000691	PmetTSAr1.1-007367
Fatty acid metabolism	20	ligase	ec:6.2.1.3	6	PmetTSAr1.1-001488	PmetTSAr1.1-002758	PmetTSAr1.1-003950	PmetTSAr1.1-005936	PmetTSAr1.1-006211	PmetTSAr1.1-013390
Fatty acid metabolism	20	O-palmitoyltransferase	ec:2.3.1.21	1	PmetTSAr1.1-000850
Fatty acid metabolism	20	C-acyltransferase	ec:2.3.1.16	2	PmetTSAr1.1-001327	PmetTSAr1.1-012579
Fatty acid metabolism	20	dehydrogenase	ec:1.1.1.35	1	PmetTSAr1.1-000971
Fatty acid metabolism	20	dehydrogenase	ec:1.1.1.211	2	PmetTSAr1.1-001541	PmetTSAr1.1-012579
Fatty acid metabolism	20	dehydrogenase (NAD+)	ec:1.2.1.3	4	PmetTSAr1.1-000229	PmetTSAr1.1-000830	PmetTSAr1.1-000831	PmetTSAr1.1-003563
Glycerolipid metabolism	32	phosphatase	ec:3.1.3.4	1	PmetTSAr1.1-004373
Glycerolipid metabolism	32	kinase	ec:2.7.1.30	7	PmetTSAr1.1-002494	PmetTSAr1.1-003645	PmetTSAr1.1-006870	PmetTSAr1.1-006901	PmetTSAr1.1-009917	PmetTSAr1.1-009918	PmetTSAr1.1-012576
Glycerolipid metabolism	32	dehydrogenase (NADP+)	ec:1.1.1.2	1	PmetTSAr1.1-009246
Glycerolipid metabolism	32	kinase (ATP dependent)	ec:2.7.1.107	6	PmetTSAr1.1-004068	PmetTSAr1.1-005121	PmetTSAr1.1-007379	PmetTSAr1.1-009917	PmetTSAr1.1-009918	PmetTSAr1.1-009946
Glycerolipid metabolism	32	lipase	ec:3.1.1.34	7	PmetTSAr1.1-004089	PmetTSAr1.1-004090	PmetTSAr1.1-006948	PmetTSAr1.1-006949	PmetTSAr1.1-006950	PmetTSAr1.1-006951	PmetTSAr1.1-040827
Glycerolipid metabolism	32	O-acyltransferase	ec:2.3.1.51	3	PmetTSAr1.1-000890	PmetTSAr1.1-003192	PmetTSAr1.1-013414
Glycerolipid metabolism	32	lipase	ec:3.1.1.3	5	PmetTSAr1.1-005136	PmetTSAr1.1-006421	PmetTSAr1.1-006950	PmetTSAr1.1-006951	PmetTSAr1.1-008236
Glycerolipid metabolism	32	O-acyltransferase	ec:2.3.1.20	1	PmetTSAr1.1-007736
Glycerolipid metabolism	32	reductase	ec:1.1.1.21	1	PmetTSAr1.1-000341
Glycerolipid metabolism	32	dehydrogenase (NAD+)	ec:1.2.1.3	4	PmetTSAr1.1-000229	PmetTSAr1.1-000830	PmetTSAr1.1-000831	PmetTSAr1.1-003563
Novobiocin biosynthesis	5	transaminase	ec:2.6.1.5	3	PmetTSAr1.1-010374	PmetTSAr1.1-010609	PmetTSAr1.1-010632
Novobiocin biosynthesis	5	transaminase	ec:2.6.1.1	2	PmetTSAr1.1-001036	PmetTSAr1.1-002120
Phenylalanine, tyrosine and tryptophan biosynthesis	10	transaminase	ec:2.6.1.5	3	PmetTSAr1.1-010374	PmetTSAr1.1-010609	PmetTSAr1.1-010632
Phenylalanine, tyrosine and tryptophan biosynthesis	10	transaminase	ec:2.6.1.1	2	PmetTSAr1.1-001036	PmetTSAr1.1-002120
Phenylalanine, tyrosine and tryptophan biosynthesis	10	4-monooxygenase	ec:1.14.16.1	5	PmetTSAr1.1-009316	PmetTSAr1.1-012019	PmetTSAr1.1-012028	PmetTSAr1.1-012111	PmetTSAr1.1-012175
Cyanoamino acid metabolism	4	glutamyl transpeptidase	ec:2.3.2.2	1	PmetTSAr1.1-014053
Cyanoamino acid metabolism	4	acetonitrilase	ec:3.5.5.1	1	PmetTSAr1.1-003945
Cyanoamino acid metabolism	4	asparaginase II	ec:3.5.1.1	1	PmetTSAr1.1-001923
Cyanoamino acid metabolism	4	hydroxymethyltransferase	ec:2.1.2.1	1	PmetTSAr1.1-002507
Isoquinoline alkaloid biosynthesis	20	transaminase	ec:2.6.1.5	3	PmetTSAr1.1-010374	PmetTSAr1.1-010609	PmetTSAr1.1-010632
Isoquinoline alkaloid biosynthesis	20	transaminase	ec:2.6.1.1	2	PmetTSAr1.1-001036	PmetTSAr1.1-002120
Isoquinoline alkaloid biosynthesis	20	monophenol monooxygenase	ec:1.14.18.1	1	PmetTSAr1.1-000552
Isoquinoline alkaloid biosynthesis	20	decarboxylase	ec:4.1.1.28	13	PmetTSAr1.1-006173	PmetTSAr1.1-010353	PmetTSAr1.1-010354	PmetTSAr1.1-010356	PmetTSAr1.1-010357	PmetTSAr1.1-010358	PmetTSAr1.1-010359	PmetTSAr1.1-010360	PmetTSAr1.1-010459	PmetTSAr1.1-010931	PmetTSAr1.1-011179	PmetTSAr1.1-011892	PmetTSAr1.1-014735
Isoquinoline alkaloid biosynthesis	20	decarboxylase	ec:4.1.1.25	11	PmetTSAr1.1-010353	PmetTSAr1.1-010354	PmetTSAr1.1-010356	PmetTSAr1.1-010357	PmetTSAr1.1-010358	PmetTSAr1.1-010359	PmetTSAr1.1-010360	PmetTSAr1.1-010931	PmetTSAr1.1-011179	PmetTSAr1.1-011892	PmetTSAr1.1-014735
Isoquinoline alkaloid biosynthesis	20	3-monooxygenase	ec:1.14.16.2	1	PmetTSAr1.1-003572
Benzoate degradation	8	C-acetyltransferase	ec:2.3.1.9	1	PmetTSAr1.1-001605
Benzoate degradation	8	hydratase	ec:4.2.1.17	3	PmetTSAr1.1-000534	PmetTSAr1.1-000691	PmetTSAr1.1-007367
Benzoate degradation	8	C-acyltransferase	ec:2.3.1.16	2	PmetTSAr1.1-001327	PmetTSAr1.1-012579
Benzoate degradation	8	dehydrogenase (acetylating)	ec:1.2.1.10	2	PmetTSAr1.1-000830	PmetTSAr1.1-000831
Phenylalanine metabolism	31	transaminase	ec:2.6.1.5	3	PmetTSAr1.1-010374	PmetTSAr1.1-010609	PmetTSAr1.1-010632
Phenylalanine metabolism	31	transaminase	ec:2.6.1.1	2	PmetTSAr1.1-001036	PmetTSAr1.1-002120
Phenylalanine metabolism	31	dioxygenase	ec:1.13.11.27	2	PmetTSAr1.1-001712	PmetTSAr1.1-001713
Phenylalanine metabolism	31	hydratase	ec:4.2.1.17	3	PmetTSAr1.1-000534	PmetTSAr1.1-000691	PmetTSAr1.1-007367
Phenylalanine metabolism	31	lactoperoxidase	ec:1.11.1.7	3	PmetTSAr1.1-000530	PmetTSAr1.1-003924	PmetTSAr1.1-016800
Phenylalanine metabolism	31	decarboxylase	ec:4.1.1.28	13	PmetTSAr1.1-006173	PmetTSAr1.1-010353	PmetTSAr1.1-010354	PmetTSAr1.1-010356	PmetTSAr1.1-010357	PmetTSAr1.1-010358	PmetTSAr1.1-010359	PmetTSAr1.1-010360	PmetTSAr1.1-010459	PmetTSAr1.1-010931	PmetTSAr1.1-011179	PmetTSAr1.1-011892	PmetTSAr1.1-014735
Phenylalanine metabolism	31	4-monooxygenase	ec:1.14.16.1	5	PmetTSAr1.1-009316	PmetTSAr1.1-012019	PmetTSAr1.1-012028	PmetTSAr1.1-012111	PmetTSAr1.1-012175
T cell receptor signaling pathway	10	phosphatase	ec:3.1.3.16	8	PmetTSAr1.1-001370	PmetTSAr1.1-004535	PmetTSAr1.1-004727	PmetTSAr1.1-005250	PmetTSAr1.1-011578	PmetTSAr1.1-011736	PmetTSAr1.1-011866	PmetTSAr1.1-013786
T cell receptor signaling pathway	10	protein-tyrosine kinase	ec:2.7.10.2	2	PmetTSAr1.1-000764	PmetTSAr1.1-001876
Glycine, serine and threonine metabolism	32	dehydrogenase	ec:1.1.1.1	1	PmetTSAr1.1-002243
Glycine, serine and threonine metabolism	32	dehydrogenase (decarboxylating)	ec:1.4.4.2	5	PmetTSAr1.1-007341	PmetTSAr1.1-007342	PmetTSAr1.1-007343	PmetTSAr1.1-007344	PmetTSAr1.1-013251
Glycine, serine and threonine metabolism	32	transaminase	ec:2.6.1.52	1	PmetTSAr1.1-012900
Glycine, serine and threonine metabolism	32	S-aminomethyldihydrolipoylprotein:(6S)-tetrahydrofolate aminomethyltransferase (ammonia-forming)	ec:2.1.2.10	2	PmetTSAr1.1-008999	PmetTSAr1.1-009188
Glycine, serine and threonine metabolism	32	transaminase	ec:2.6.1.44	2	PmetTSAr1.1-004784	PmetTSAr1.1-009116
Glycine, serine and threonine metabolism	32	hydroxymethyltransferase	ec:2.1.2.1	1	PmetTSAr1.1-002507
Glycine, serine and threonine metabolism	32	beta-synthase	ec:4.2.1.22	1	PmetTSAr1.1-013006
Glycine, serine and threonine metabolism	32	dehydrogenase	ec:1.1.99.1	7	PmetTSAr1.1-000718	PmetTSAr1.1-009026	PmetTSAr1.1-009349	PmetTSAr1.1-009491	PmetTSAr1.1-009845	PmetTSAr1.1-010560	PmetTSAr1.1-033985
Glycine, serine and threonine metabolism	32	dehydrogenase	ec:1.8.1.4	1	PmetTSAr1.1-001366
Glycine, serine and threonine metabolism	32	mutase	ec:5.4.2.1	2	PmetTSAr1.1-000519	PmetTSAr1.1-000946
Glycine, serine and threonine metabolism	32	dehydrogenase	ec:1.1.1.95	4	PmetTSAr1.1-012310	PmetTSAr1.1-012313	PmetTSAr1.1-012317	PmetTSAr1.1-012320
Glycine, serine and threonine metabolism	32	synthase	ec:2.3.1.37	1	PmetTSAr1.1-006141
Glycine, serine and threonine metabolism	32	C-acetyltransferase	ec:2.3.1.29	1	PmetTSAr1.1-012696
Glycine, serine and threonine metabolism	32	N-methyltransferase	ec:2.1.1.20	1	PmetTSAr1.1-003680
Glycine, serine and threonine metabolism	32	gamma-lyase	ec:4.4.1.1	2	PmetTSAr1.1-000905	PmetTSAr1.1-005399
Steroid biosynthesis	2	monooxygenase	ec:1.14.13.72	2	PmetTSAr1.1-001226	PmetTSAr1.1-001227
Vitamin B6 metabolism	1	transaminase	ec:2.6.1.52	1	PmetTSAr1.1-012900
Phosphatidylinositol signaling system	40	kinase (ATP dependent)	ec:2.7.1.107	6	PmetTSAr1.1-004068	PmetTSAr1.1-005121	PmetTSAr1.1-007379	PmetTSAr1.1-009917	PmetTSAr1.1-009918	PmetTSAr1.1-009946
Phosphatidylinositol signaling system	40	3-phosphatidyltransferase	ec:2.7.8.11	1	PmetTSAr1.1-004320
Phosphatidylinositol signaling system	40	kinase C	ec:2.7.11.13	8	PmetTSAr1.1-002992	PmetTSAr1.1-002993	PmetTSAr1.1-003373	PmetTSAr1.1-004365	PmetTSAr1.1-005161	PmetTSAr1.1-005378	PmetTSAr1.1-009416	PmetTSAr1.1-013437
Phosphatidylinositol signaling system	40	inositol-1,3-bisphosphate 3-phosphatase	ec:3.1.3.64	2	PmetTSAr1.1-004355	PmetTSAr1.1-004356
Phosphatidylinositol signaling system	40	1-phosphatase	ec:3.1.3.57	1	PmetTSAr1.1-008549
Phosphatidylinositol signaling system	40	5-phosphatase	ec:3.1.3.56	4	PmetTSAr1.1-005737	PmetTSAr1.1-007500	PmetTSAr1.1-007501	PmetTSAr1.1-008549
Phosphatidylinositol signaling system	40	phosphatase	ec:3.1.3.25	4	PmetTSAr1.1-000474	PmetTSAr1.1-002725	PmetTSAr1.1-011159	PmetTSAr1.1-014740
Phosphatidylinositol signaling system	40	phospholipase C	ec:3.1.4.11	4	PmetTSAr1.1-003309	PmetTSAr1.1-007718	PmetTSAr1.1-009762	PmetTSAr1.1-009919
Phosphatidylinositol signaling system	40	3-kinase	ec:2.7.1.154	4	PmetTSAr1.1-003222	PmetTSAr1.1-005247	PmetTSAr1.1-006297	PmetTSAr1.1-006790
Phosphatidylinositol signaling system	40	3-kinase	ec:2.7.1.153	4	PmetTSAr1.1-003222	PmetTSAr1.1-005247	PmetTSAr1.1-006297	PmetTSAr1.1-006790
Phosphatidylinositol signaling system	40	5-kinase	ec:2.7.1.150	2	PmetTSAr1.1-005679	PmetTSAr1.1-007533
Phosphatidylinositol signaling system	40	5-kinase	ec:2.7.1.68	3	PmetTSAr1.1-004560	PmetTSAr1.1-005679	PmetTSAr1.1-007533
Phosphatidylinositol signaling system	40	4-kinase	ec:2.7.1.67	1	PmetTSAr1.1-001789
Phosphatidylinositol signaling system	40	5-kinase	ec:2.7.1.140	1	PmetTSAr1.1-009252
Phosphatidylinositol signaling system	40	3-kinase	ec:2.7.1.137	4	PmetTSAr1.1-003222	PmetTSAr1.1-005247	PmetTSAr1.1-006297	PmetTSAr1.1-006790
Phosphatidylinositol signaling system	40	cytidylyltransferase	ec:2.7.7.41	1	PmetTSAr1.1-003687
Phosphatidylinositol signaling system	40	3-kinase	ec:2.7.1.127	2	PmetTSAr1.1-002553	PmetTSAr1.1-009252
Butanoate metabolism	20	dehydrogenase (acetyl-transferring)	ec:1.2.4.1	5	PmetTSAr1.1-000590	PmetTSAr1.1-001388	PmetTSAr1.1-001806	PmetTSAr1.1-010702	PmetTSAr1.1-011235
Butanoate metabolism	20	transaminase	ec:2.6.1.19	1	PmetTSAr1.1-001943
Butanoate metabolism	20	C-acetyltransferase	ec:2.3.1.9	1	PmetTSAr1.1-001605
Butanoate metabolism	20	hydratase	ec:4.2.1.17	3	PmetTSAr1.1-000534	PmetTSAr1.1-000691	PmetTSAr1.1-007367
Butanoate metabolism	20	lyase	ec:4.1.3.4	1	PmetTSAr1.1-008031
Butanoate metabolism	20	CoA-transferase	ec:2.8.3.5	1	PmetTSAr1.1-002570
Butanoate metabolism	20	decarboxylase	ec:4.1.1.15	3	PmetTSAr1.1-010659	PmetTSAr1.1-010660	PmetTSAr1.1-012457
Butanoate metabolism	20	dehydrogenase (NAD+)	ec:1.2.1.24	1	PmetTSAr1.1-003509
Butanoate metabolism	20	dehydrogenase (acetylating)	ec:1.2.1.10	2	PmetTSAr1.1-000830	PmetTSAr1.1-000831
Butanoate metabolism	20	reductase	ec:1.1.1.36	1	PmetTSAr1.1-000971
Butanoate metabolism	20	dehydrogenase	ec:1.1.1.35	1	PmetTSAr1.1-000971
Butanoate metabolism	20	synthase	ec:2.3.3.10	1	PmetTSAr1.1-004637
Fatty acid elongation	8	hydratase	ec:4.2.1.74	1	PmetTSAr1.1-001541
Fatty acid elongation	8	hydrolase	ec:3.1.2.22	1	PmetTSAr1.1-007724
Fatty acid elongation	8	hydratase	ec:4.2.1.17	3	PmetTSAr1.1-000534	PmetTSAr1.1-000691	PmetTSAr1.1-007367
Fatty acid elongation	8	C-acyltransferase	ec:2.3.1.16	2	PmetTSAr1.1-001327	PmetTSAr1.1-012579
Fatty acid elongation	8	dehydrogenase	ec:1.1.1.35	1	PmetTSAr1.1-000971
Fatty acid elongation	8	dehydrogenase	ec:1.1.1.211	2	PmetTSAr1.1-001541	PmetTSAr1.1-012579
Fatty acid biosynthesis	21	synthase	ec:2.3.1.86	3	PmetTSAr1.1-003950	PmetTSAr1.1-006211	PmetTSAr1.1-013390
Fatty acid biosynthesis	21	synthase	ec:2.3.1.85	8	PmetTSAr1.1-010069	PmetTSAr1.1-011932	PmetTSAr1.1-014717	PmetTSAr1.1-014773	PmetTSAr1.1-053834	PmetTSAr1.1-061676	PmetTSAr1.1-063997	PmetTSAr1.1-065082
Fatty acid biosynthesis	21	carboxylase	ec:6.4.1.2	1	PmetTSAr1.1-003442
Fatty acid biosynthesis	21	hydrolase	ec:3.1.2.14	4	PmetTSAr1.1-001834	PmetTSAr1.1-001835	PmetTSAr1.1-009971	PmetTSAr1.1-011784
Fatty acid biosynthesis	21	synthase I	ec:2.3.1.41	2	PmetTSAr1.1-013362	PmetTSAr1.1-064072
Fatty acid biosynthesis	21	S-malonyltransferase	ec:2.3.1.39	1	PmetTSAr1.1-064072
Fatty acid biosynthesis	21	carboxylase	ec:6.3.4.14	4	PmetTSAr1.1-003280	PmetTSAr1.1-003281	PmetTSAr1.1-003442	PmetTSAr1.1-004881
Flavone and flavonol biosynthesis	5	beta-glucuronide glucuronohydrolase glucuronidase	ec:3.2.1.31	5	PmetTSAr1.1-001019	PmetTSAr1.1-005300	PmetTSAr1.1-005301	PmetTSAr1.1-005302	PmetTSAr1.1-012657
Selenocompound metabolism	6	water dikinase	ec:2.7.9.3	1	PmetTSAr1.1-000476
Selenocompound metabolism	6	reductase	ec:1.8.1.9	1	PmetTSAr1.1-005067
Selenocompound metabolism	6	adenylyltransferase	ec:2.7.7.4	2	PmetTSAr1.1-006072	PmetTSAr1.1-007147
Selenocompound metabolism	6	gamma-lyase	ec:4.4.1.1	2	PmetTSAr1.1-000905	PmetTSAr1.1-005399
Phenylpropanoid biosynthesis	3	lactoperoxidase	ec:1.11.1.7	3	PmetTSAr1.1-000530	PmetTSAr1.1-003924	PmetTSAr1.1-016800
DDT degradation	1	DDT-ase	ec:4.5.1.1	1	PmetTSAr1.1-012344
Tyrosine metabolism	27	dehydrogenase	ec:1.1.1.1	1	PmetTSAr1.1-002243
Tyrosine metabolism	27	transaminase	ec:2.6.1.5	3	PmetTSAr1.1-010374	PmetTSAr1.1-010609	PmetTSAr1.1-010632
Tyrosine metabolism	27	transaminase	ec:2.6.1.1	2	PmetTSAr1.1-001036	PmetTSAr1.1-002120
Tyrosine metabolism	27	monophenol monooxygenase	ec:1.14.18.1	1	PmetTSAr1.1-000552
Tyrosine metabolism	27	dioxygenase	ec:1.13.11.27	2	PmetTSAr1.1-001712	PmetTSAr1.1-001713
Tyrosine metabolism	27	beta-monooxygenase	ec:1.14.17.1	3	PmetTSAr1.1-001799	PmetTSAr1.1-001800	PmetTSAr1.1-008323
Tyrosine metabolism	27	decarboxylase	ec:4.1.1.28	13	PmetTSAr1.1-006173	PmetTSAr1.1-010353	PmetTSAr1.1-010354	PmetTSAr1.1-010356	PmetTSAr1.1-010357	PmetTSAr1.1-010358	PmetTSAr1.1-010359	PmetTSAr1.1-010360	PmetTSAr1.1-010459	PmetTSAr1.1-010931	PmetTSAr1.1-011179	PmetTSAr1.1-011892	PmetTSAr1.1-014735
Tyrosine metabolism	27	decarboxylase	ec:4.1.1.25	11	PmetTSAr1.1-010353	PmetTSAr1.1-010354	PmetTSAr1.1-010356	PmetTSAr1.1-010357	PmetTSAr1.1-010358	PmetTSAr1.1-010359	PmetTSAr1.1-010360	PmetTSAr1.1-010931	PmetTSAr1.1-011179	PmetTSAr1.1-011892	PmetTSAr1.1-014735
Tyrosine metabolism	27	3-monooxygenase	ec:1.14.16.2	1	PmetTSAr1.1-003572
Tyrosine metabolism	27	isomerase	ec:5.2.1.2	1	PmetTSAr1.1-001653
Tetracycline biosynthesis	1	carboxylase	ec:6.4.1.2	1	PmetTSAr1.1-003442
Alanine, aspartate and glutamate metabolism	27	transaminase	ec:2.6.1.44	2	PmetTSAr1.1-004784	PmetTSAr1.1-009116
Alanine, aspartate and glutamate metabolism	27	carbamoyltransferase	ec:2.1.3.2	5	PmetTSAr1.1-000396	PmetTSAr1.1-000397	PmetTSAr1.1-003089	PmetTSAr1.1-003090	PmetTSAr1.1-003091
Alanine, aspartate and glutamate metabolism	27	transaminase	ec:2.6.1.19	1	PmetTSAr1.1-001943
Alanine, aspartate and glutamate metabolism	27	transaminase (isomerizing)	ec:2.6.1.16	2	PmetTSAr1.1-000645	PmetTSAr1.1-000646
Alanine, aspartate and glutamate metabolism	27	glutaminase I	ec:3.5.1.2	1	PmetTSAr1.1-009427
Alanine, aspartate and glutamate metabolism	27	asparaginase II	ec:3.5.1.1	1	PmetTSAr1.1-001923
Alanine, aspartate and glutamate metabolism	27	transaminase	ec:2.6.1.2	1	PmetTSAr1.1-012456
Alanine, aspartate and glutamate metabolism	27	transaminase	ec:2.6.1.1	2	PmetTSAr1.1-001036	PmetTSAr1.1-002120
Alanine, aspartate and glutamate metabolism	27	dehydrogenase	ec:1.5.1.12	1	PmetTSAr1.1-001859
Alanine, aspartate and glutamate metabolism	27	synthase (glutamine-hydrolysing)	ec:6.3.5.5	5	PmetTSAr1.1-000396	PmetTSAr1.1-000397	PmetTSAr1.1-003089	PmetTSAr1.1-003090	PmetTSAr1.1-003091
Alanine, aspartate and glutamate metabolism	27	synthase (NADH)	ec:1.4.1.14	1	PmetTSAr1.1-001130
Alanine, aspartate and glutamate metabolism	27	synthase (NADPH)	ec:1.4.1.13	1	PmetTSAr1.1-001130
Alanine, aspartate and glutamate metabolism	27	ligase	ec:6.3.1.2	2	PmetTSAr1.1-012358	PmetTSAr1.1-012361
Alanine, aspartate and glutamate metabolism	27	synthase (ammonia)	ec:6.3.4.16	5	PmetTSAr1.1-000396	PmetTSAr1.1-000397	PmetTSAr1.1-003089	PmetTSAr1.1-003090	PmetTSAr1.1-003091
Alanine, aspartate and glutamate metabolism	27	decarboxylase	ec:4.1.1.15	3	PmetTSAr1.1-010659	PmetTSAr1.1-010660	PmetTSAr1.1-012457
Alanine, aspartate and glutamate metabolism	27	phosphoribosyldiphosphate 5-amidotransferase	ec:2.4.2.14	1	PmetTSAr1.1-005043
Alanine, aspartate and glutamate metabolism	27	dehydrogenase (NAD+)	ec:1.2.1.24	1	PmetTSAr1.1-003509
Alanine, aspartate and glutamate metabolism	27	synthase	ec:6.3.4.5	1	PmetTSAr1.1-001683
Alanine, aspartate and glutamate metabolism	27	synthase	ec:6.3.4.4	1	PmetTSAr1.1-012815
Alanine, aspartate and glutamate metabolism	27	dehydrogenase [NAD(P)+]	ec:1.4.1.3	1	PmetTSAr1.1-000718
Alanine, aspartate and glutamate metabolism	27	dehydrogenase	ec:1.4.1.2	1	PmetTSAr1.1-000718
Riboflavin metabolism	3	phosphatase	ec:3.1.3.2	1	PmetTSAr1.1-003619
Riboflavin metabolism	3	deaminase	ec:3.5.4.26	1	PmetTSAr1.1-001969
Riboflavin metabolism	3	monophenol monooxygenase	ec:1.14.18.1	1	PmetTSAr1.1-000552
Styrene degradation	2	acetonitrilase	ec:3.5.5.1	1	PmetTSAr1.1-003945
Styrene degradation	2	isomerase	ec:5.2.1.2	1	PmetTSAr1.1-001653
Ethylbenzene degradation	2	C-acyltransferase	ec:2.3.1.16	2	PmetTSAr1.1-001327	PmetTSAr1.1-012579
Propanoate metabolism	25	transaminase	ec:2.6.1.19	1	PmetTSAr1.1-001943
Propanoate metabolism	25	carboxylase	ec:6.4.1.3	1	PmetTSAr1.1-004607
Propanoate metabolism	25	carboxylase	ec:6.4.1.2	1	PmetTSAr1.1-003442
Propanoate metabolism	25	C-acetyltransferase	ec:2.3.1.9	1	PmetTSAr1.1-001605
Propanoate metabolism	25	hydratase	ec:4.2.1.17	3	PmetTSAr1.1-000534	PmetTSAr1.1-000691	PmetTSAr1.1-007367
Propanoate metabolism	25	ligase (ADP-forming)	ec:6.2.1.5	3	PmetTSAr1.1-000978	PmetTSAr1.1-001790	PmetTSAr1.1-005323
Propanoate metabolism	25	ligase (GDP-forming)	ec:6.2.1.4	7	PmetTSAr1.1-000978	PmetTSAr1.1-001945	PmetTSAr1.1-002447	PmetTSAr1.1-011135	PmetTSAr1.1-011136	PmetTSAr1.1-011574	PmetTSAr1.1-012055
Propanoate metabolism	25	ligase	ec:6.2.1.1	4	PmetTSAr1.1-008689	PmetTSAr1.1-012015	PmetTSAr1.1-012053	PmetTSAr1.1-012132
Propanoate metabolism	25	dehydrogenase	ec:1.1.1.27	1	PmetTSAr1.1-000935
Propanoate metabolism	25	dehydrogenase (NAD+)	ec:1.2.1.3	4	PmetTSAr1.1-000229	PmetTSAr1.1-000830	PmetTSAr1.1-000831	PmetTSAr1.1-003563
Ascorbate and aldarate metabolism	10	1-naphthol glucuronyltransferase	ec:2.4.1.17	4	PmetTSAr1.1-000045	PmetTSAr1.1-004337	PmetTSAr1.1-008563	PmetTSAr1.1-008564
Ascorbate and aldarate metabolism	10	dehydrogenase (ascorbate)	ec:1.8.5.1	1	PmetTSAr1.1-005194
Ascorbate and aldarate metabolism	10	6-dehydrogenase	ec:1.1.1.22	1	PmetTSAr1.1-001621
Ascorbate and aldarate metabolism	10	dehydrogenase (NAD+)	ec:1.2.1.3	4	PmetTSAr1.1-000229	PmetTSAr1.1-000830	PmetTSAr1.1-000831	PmetTSAr1.1-003563
Galactose metabolism	19	phosphohexokinase	ec:2.7.1.11	1	PmetTSAr1.1-000484
Galactose metabolism	19	maltase	ec:3.2.1.20	5	PmetTSAr1.1-000647	PmetTSAr1.1-003033	PmetTSAr1.1-003328	PmetTSAr1.1-006958	PmetTSAr1.1-011786
Galactose metabolism	19	limit dextrinase (erroneous)	ec:3.2.1.10	1	PmetTSAr1.1-003856
Galactose metabolism	19	hexokinase type IV glucokinase	ec:2.7.1.1	5	PmetTSAr1.1-001958	PmetTSAr1.1-002982	PmetTSAr1.1-007494	PmetTSAr1.1-011410	PmetTSAr1.1-011588
Galactose metabolism	19	4-epimerase	ec:5.1.3.2	3	PmetTSAr1.1-002937	PmetTSAr1.1-004488	PmetTSAr1.1-012821
Galactose metabolism	19	(alpha-D-glucose-1,6-bisphosphate-dependent)	ec:5.4.2.2	1	PmetTSAr1.1-000946
Galactose metabolism	19	uridylyltransferase	ec:2.7.7.9	1	PmetTSAr1.1-002538
Galactose metabolism	19	deacetylase	ec:3.5.1.25	1	PmetTSAr1.1-012451
Galactose metabolism	19	reductase	ec:1.1.1.21	1	PmetTSAr1.1-000341
Fructose and mannose metabolism	23	phosphofructokinase 2	ec:2.7.1.105	3	PmetTSAr1.1-004678	PmetTSAr1.1-004679	PmetTSAr1.1-004680
Fructose and mannose metabolism	23	guanylyltransferase	ec:2.7.7.13	1	PmetTSAr1.1-002000
Fructose and mannose metabolism	23	phosphohexokinase	ec:2.7.1.11	1	PmetTSAr1.1-000484
Fructose and mannose metabolism	23	hexokinase type IV glucokinase	ec:2.7.1.1	5	PmetTSAr1.1-001958	PmetTSAr1.1-002982	PmetTSAr1.1-007494	PmetTSAr1.1-011410	PmetTSAr1.1-011588
Fructose and mannose metabolism	23	2-phosphatase	ec:3.1.3.46	3	PmetTSAr1.1-004678	PmetTSAr1.1-004679	PmetTSAr1.1-004680
Fructose and mannose metabolism	23	mannose phosphomutase	ec:5.4.2.8	4	PmetTSAr1.1-004360	PmetTSAr1.1-006358	PmetTSAr1.1-006359	PmetTSAr1.1-006360
Fructose and mannose metabolism	23	synthase	ec:1.1.1.271	2	PmetTSAr1.1-005498	PmetTSAr1.1-020222
Fructose and mannose metabolism	23	reductase	ec:1.1.1.187	2	PmetTSAr1.1-005498	PmetTSAr1.1-020222
Fructose and mannose metabolism	23	aldolase	ec:4.1.2.13	4	PmetTSAr1.1-008088	PmetTSAr1.1-008089	PmetTSAr1.1-012246	PmetTSAr1.1-012249
Fructose and mannose metabolism	23	reductase	ec:1.1.1.21	1	PmetTSAr1.1-000341
Fructose and mannose metabolism	23	isomerase	ec:5.3.1.1	1	PmetTSAr1.1-012295
Fructose and mannose metabolism	23	2-dehydrogenase	ec:1.1.1.14	1	PmetTSAr1.1-002217
Phosphonate and phosphinate metabolism	2	cytidylyltransferase	ec:2.7.7.15	1	PmetTSAr1.1-004327
Phosphonate and phosphinate metabolism	2	EPT	ec:2.7.8.1	1	PmetTSAr1.1-002381
Caprolactam degradation	5	dehydrogenase (NADP+)	ec:1.1.1.2	1	PmetTSAr1.1-009246
Caprolactam degradation	5	hydratase	ec:4.2.1.17	3	PmetTSAr1.1-000534	PmetTSAr1.1-000691	PmetTSAr1.1-007367
Caprolactam degradation	5	dehydrogenase	ec:1.1.1.35	1	PmetTSAr1.1-000971
PI3K-Akt signaling pathway	4	3-kinase	ec:2.7.1.153	4	PmetTSAr1.1-003222	PmetTSAr1.1-005247	PmetTSAr1.1-006297	PmetTSAr1.1-006790
Histidine metabolism	17	decarboxylase	ec:4.1.1.28	13	PmetTSAr1.1-006173	PmetTSAr1.1-010353	PmetTSAr1.1-010354	PmetTSAr1.1-010356	PmetTSAr1.1-010357	PmetTSAr1.1-010358	PmetTSAr1.1-010359	PmetTSAr1.1-010360	PmetTSAr1.1-010459	PmetTSAr1.1-010931	PmetTSAr1.1-011179	PmetTSAr1.1-011892	PmetTSAr1.1-014735
Histidine metabolism	17	dehydrogenase (NAD+)	ec:1.2.1.3	4	PmetTSAr1.1-000229	PmetTSAr1.1-000830	PmetTSAr1.1-000831	PmetTSAr1.1-003563
Retinol metabolism	7	dehydrogenase	ec:1.1.1.1	1	PmetTSAr1.1-002243
Retinol metabolism	7	dehydrogenase (NAD+)	ec:1.1.1.105	2	PmetTSAr1.1-000465	PmetTSAr1.1-001982
Retinol metabolism	7	1-naphthol glucuronyltransferase	ec:2.4.1.17	4	PmetTSAr1.1-000045	PmetTSAr1.1-004337	PmetTSAr1.1-008563	PmetTSAr1.1-008564
mTOR signaling pathway	14	protein kinase	ec:2.7.11.24	5	PmetTSAr1.1-004858	PmetTSAr1.1-007063	PmetTSAr1.1-011151	PmetTSAr1.1-011152	PmetTSAr1.1-011382
mTOR signaling pathway	14	protein kinase	ec:2.7.11.11	5	PmetTSAr1.1-001580	PmetTSAr1.1-009210	PmetTSAr1.1-011395	PmetTSAr1.1-011516	PmetTSAr1.1-013003
mTOR signaling pathway	14	3-kinase	ec:2.7.1.153	4	PmetTSAr1.1-003222	PmetTSAr1.1-005247	PmetTSAr1.1-006297	PmetTSAr1.1-006790
Pyrimidine metabolism	62	carbamoylaspartic dehydrase	ec:3.5.2.3	5	PmetTSAr1.1-000396	PmetTSAr1.1-000397	PmetTSAr1.1-003089	PmetTSAr1.1-003090	PmetTSAr1.1-003091
Pyrimidine metabolism	62	uridine 5'-nucleotidase	ec:3.1.3.5	5	PmetTSAr1.1-001321	PmetTSAr1.1-002824	PmetTSAr1.1-009789	PmetTSAr1.1-010842	PmetTSAr1.1-012631
Pyrimidine metabolism	62	kinase	ec:2.7.1.21	1	PmetTSAr1.1-005187
Pyrimidine metabolism	62	carbamoyltransferase	ec:2.1.3.2	5	PmetTSAr1.1-000396	PmetTSAr1.1-000397	PmetTSAr1.1-003089	PmetTSAr1.1-003090	PmetTSAr1.1-003091
Pyrimidine metabolism	62	phosphoribosyltransferase	ec:2.4.2.9	1	PmetTSAr1.1-004200
Pyrimidine metabolism	62	phosphorylase	ec:2.4.2.3	1	PmetTSAr1.1-004623
Pyrimidine metabolism	62	phosphorylase	ec:2.4.2.1	1	PmetTSAr1.1-003449
Pyrimidine metabolism	62	diphosphate phosphatase	ec:3.6.1.6	3	PmetTSAr1.1-006968	PmetTSAr1.1-009789	PmetTSAr1.1-010842
Pyrimidine metabolism	62	ec:3.5.1.6 beta-ureidopropionase	ec:3.5.1.6	1	PmetTSAr1.1-013610
Pyrimidine metabolism	62	synthase	ec:4.2.1.70	1	PmetTSAr1.1-003190
Pyrimidine metabolism	62	reductase	ec:1.17.4.1	4	PmetTSAr1.1-002083	PmetTSAr1.1-002767	PmetTSAr1.1-003521	PmetTSAr1.1-003522
Pyrimidine metabolism	62	synthase (glutamine-hydrolysing)	ec:6.3.5.5	5	PmetTSAr1.1-000396	PmetTSAr1.1-000397	PmetTSAr1.1-003089	PmetTSAr1.1-003090	PmetTSAr1.1-003091
Pyrimidine metabolism	62	deaminase	ec:3.5.4.1	1	PmetTSAr1.1-014046
Pyrimidine metabolism	62	reductase	ec:1.8.1.9	1	PmetTSAr1.1-005067
Pyrimidine metabolism	62	diphosphatase	ec:3.6.1.23	1	PmetTSAr1.1-012675
Pyrimidine metabolism	62	kinase	ec:2.7.4.14	1	PmetTSAr1.1-002239
Pyrimidine metabolism	62	kinase	ec:2.7.4.10	1	PmetTSAr1.1-000678
Pyrimidine metabolism	62	decarboxylase	ec:4.1.1.23	1	PmetTSAr1.1-013584
Pyrimidine metabolism	62	phosphoribosyltransferase	ec:2.4.2.10	1	PmetTSAr1.1-013584
Pyrimidine metabolism	62	nucleotidyltransferase	ec:2.7.7.8	1	PmetTSAr1.1-004563
Pyrimidine metabolism	62	DNA polymerase	ec:2.7.7.7	8	PmetTSAr1.1-002608	PmetTSAr1.1-003129	PmetTSAr1.1-004578	PmetTSAr1.1-006222	PmetTSAr1.1-007372	PmetTSAr1.1-009177	PmetTSAr1.1-009456	PmetTSAr1.1-013871
Pyrimidine metabolism	62	RNA polymerase	ec:2.7.7.6	18	PmetTSAr1.1-000260	PmetTSAr1.1-001506	PmetTSAr1.1-001643	PmetTSAr1.1-001657	PmetTSAr1.1-002771	PmetTSAr1.1-003247	PmetTSAr1.1-004033	PmetTSAr1.1-004052	PmetTSAr1.1-004179	PmetTSAr1.1-004382	PmetTSAr1.1-006210	PmetTSAr1.1-006391	PmetTSAr1.1-007146	PmetTSAr1.1-007395	PmetTSAr1.1-009796	PmetTSAr1.1-009981	PmetTSAr1.1-012334	PmetTSAr1.1-012336
Pyrimidine metabolism	62	synthase (glutamine hydrolysing)	ec:6.3.4.2	1	PmetTSAr1.1-004106
Pyrimidine metabolism	62	synthase	ec:2.1.1.45	2	PmetTSAr1.1-002936	PmetTSAr1.1-008487
Pyrimidine metabolism	62	dehydrogenase (quinone)	ec:1.3.5.2	1	PmetTSAr1.1-012674
Pyrimidine metabolism	62	dehydrogenase (NADP+)	ec:1.3.1.2	2	PmetTSAr1.1-004951	PmetTSAr1.1-013632
Pyrimidine metabolism	62	dehydrogenase (NAD+)	ec:1.3.1.1	2	PmetTSAr1.1-004951	PmetTSAr1.1-013632
Pyrimidine metabolism	62	kinase	ec:2.7.1.48	3	PmetTSAr1.1-002239	PmetTSAr1.1-003410	PmetTSAr1.1-003608
Thiamine metabolism	20	desulfurase	ec:2.8.1.7	1	PmetTSAr1.1-005399
Thiamine metabolism	20	phosphatase	ec:3.6.1.15	18	PmetTSAr1.1-002182	PmetTSAr1.1-004865	PmetTSAr1.1-005006	PmetTSAr1.1-005181	PmetTSAr1.1-005182	PmetTSAr1.1-005725	PmetTSAr1.1-005973	PmetTSAr1.1-005974	PmetTSAr1.1-005975	PmetTSAr1.1-006968	PmetTSAr1.1-009247	PmetTSAr1.1-009789	PmetTSAr1.1-009921	PmetTSAr1.1-010307	PmetTSAr1.1-010502	PmetTSAr1.1-010842	PmetTSAr1.1-011079	PmetTSAr1.1-018214
Thiamine metabolism	20	diphosphokinase	ec:2.7.6.2	1	PmetTSAr1.1-003786
Nitrotoluene degradation	2	N-acetyltransferase	ec:2.3.1.5	2	PmetTSAr1.1-000265	PmetTSAr1.1-003131
Steroid hormone biosynthesis	5	1-naphthol glucuronyltransferase	ec:2.4.1.17	4	PmetTSAr1.1-000045	PmetTSAr1.1-004337	PmetTSAr1.1-008563	PmetTSAr1.1-008564
Steroid hormone biosynthesis	5	17-dehydrogenase	ec:1.1.1.62	1	PmetTSAr1.1-000971
Steroid hormone biosynthesis	5	dehydrogenase (NAD+)	ec:1.1.1.239	1	PmetTSAr1.1-000971
Folate biosynthesis	10	phosphatase	ec:3.1.3.1	4	PmetTSAr1.1-006864	PmetTSAr1.1-008472	PmetTSAr1.1-008707	PmetTSAr1.1-009160
Folate biosynthesis	10	cyclohydrolase I	ec:3.5.4.16	1	PmetTSAr1.1-007277
Folate biosynthesis	10	reductase	ec:1.5.1.34	1	PmetTSAr1.1-000562
Folate biosynthesis	10	reductase	ec:1.5.1.3	2	PmetTSAr1.1-005241	PmetTSAr1.1-005242
Folate biosynthesis	10	synthase	ec:4.2.3.12	1	PmetTSAr1.1-002929
Folate biosynthesis	10	reductase (L-erythro-7,8-dihydrobiopterin forming)	ec:1.1.1.153	1	PmetTSAr1.1-006549
Glyoxylate and dicarboxylate metabolism	14	hydratase	ec:4.2.1.3	2	PmetTSAr1.1-000630	PmetTSAr1.1-000837
Glyoxylate and dicarboxylate metabolism	14	decarboxylase	ec:4.1.1.8	1	PmetTSAr1.1-004730
Glyoxylate and dicarboxylate metabolism	14	hydroxymethyltransferase	ec:2.1.2.1	1	PmetTSAr1.1-002507
Glyoxylate and dicarboxylate metabolism	14	carboxylase	ec:6.4.1.3	1	PmetTSAr1.1-004607
Glyoxylate and dicarboxylate metabolism	14	ligase	ec:6.3.1.2	2	PmetTSAr1.1-012358	PmetTSAr1.1-012361
Glyoxylate and dicarboxylate metabolism	14	C-acetyltransferase	ec:2.3.1.9	1	PmetTSAr1.1-001605
Glyoxylate and dicarboxylate metabolism	14	equilase	ec:1.11.1.6	1	PmetTSAr1.1-000744
Glyoxylate and dicarboxylate metabolism	14	dehydrogenase	ec:1.1.1.37	4	PmetTSAr1.1-000451	PmetTSAr1.1-009422	PmetTSAr1.1-012464	PmetTSAr1.1-024831
Glyoxylate and dicarboxylate metabolism	14	reductase	ec:1.1.1.36	1	PmetTSAr1.1-000971
Glycosaminoglycan biosynthesis - heparan sulfate / heparin	9	sulfate]-glucosamine 3-sulfotransferase 1	ec:2.8.2.23	1	PmetTSAr1.1-011397
Glycosaminoglycan biosynthesis - heparan sulfate / heparin	9	4-beta-glucuronosyltransferase	ec:2.4.1.225	3	PmetTSAr1.1-004663	PmetTSAr1.1-013456	PmetTSAr1.1-013457
Glycosaminoglycan biosynthesis - heparan sulfate / heparin	9	4-alpha-N-acetylglucosaminyltransferase	ec:2.4.1.224	3	PmetTSAr1.1-004663	PmetTSAr1.1-013456	PmetTSAr1.1-013457
Glycosaminoglycan biosynthesis - heparan sulfate / heparin	9	4-alpha-N-acetylglucosaminyltransferase	ec:2.4.1.223	2	PmetTSAr1.1-004334	PmetTSAr1.1-006915
Glycosaminoglycan biosynthesis - heparan sulfate / heparin	9	xylosyltransferase	ec:2.4.2.26	1	PmetTSAr1.1-002761
Glycosaminoglycan biosynthesis - heparan sulfate / heparin	9	3-beta-glucuronosyltransferase	ec:2.4.1.135	2	PmetTSAr1.1-005904	PmetTSAr1.1-012664
Glycosaminoglycan biosynthesis - keratan sulfate	1	beta-1,3-N-acetylglucosaminyltransferase	ec:2.4.1.149	1	PmetTSAr1.1-007917
Glycosaminoglycan biosynthesis - chondroitin sulfate / dermatan sulfate	3	xylosyltransferase	ec:2.4.2.26	1	PmetTSAr1.1-002761
Glycosaminoglycan biosynthesis - chondroitin sulfate / dermatan sulfate	3	3-beta-glucuronosyltransferase	ec:2.4.1.135	2	PmetTSAr1.1-005904	PmetTSAr1.1-012664
Glycosaminoglycan degradation	10	hexosaminidase	ec:3.2.1.52	1	PmetTSAr1.1-001839
Glycosaminoglycan degradation	10	sulfohydrolase	ec:3.10.1.1	1	PmetTSAr1.1-002038
Glycosaminoglycan degradation	10	hyaluronidase	ec:3.2.1.35	1	PmetTSAr1.1-002720
Glycosaminoglycan degradation	10	beta-glucuronide glucuronohydrolase glucuronidase	ec:3.2.1.31	5	PmetTSAr1.1-001019	PmetTSAr1.1-005300	PmetTSAr1.1-005301	PmetTSAr1.1-005302	PmetTSAr1.1-012657
Glycosaminoglycan degradation	10	chondroitinsulfatase	ec:3.1.6.14	1	PmetTSAr1.1-002458
Glycosaminoglycan degradation	10	chondroitinsulfatase	ec:3.1.6.12	1	PmetTSAr1.1-010043
Pentose and glucuronate interconversions	16	beta-glucuronide glucuronohydrolase glucuronidase	ec:3.2.1.31	5	PmetTSAr1.1-001019	PmetTSAr1.1-005300	PmetTSAr1.1-005301	PmetTSAr1.1-005302	PmetTSAr1.1-012657
Pentose and glucuronate interconversions	16	1-naphthol glucuronyltransferase	ec:2.4.1.17	4	PmetTSAr1.1-000045	PmetTSAr1.1-004337	PmetTSAr1.1-008563	PmetTSAr1.1-008564
Pentose and glucuronate interconversions	16	uridylyltransferase	ec:2.7.7.9	1	PmetTSAr1.1-002538
Pentose and glucuronate interconversions	16	6-dehydrogenase	ec:1.1.1.22	1	PmetTSAr1.1-001621
Pentose and glucuronate interconversions	16	reductase	ec:1.1.1.21	1	PmetTSAr1.1-000341
Pentose and glucuronate interconversions	16	dehydrogenase (NAD+)	ec:1.2.1.3	4	PmetTSAr1.1-000229	PmetTSAr1.1-000830	PmetTSAr1.1-000831	PmetTSAr1.1-003563

## Sheet: Pmet-tsa-r1.1_Nutrition_KEGG_DE
Pathway	Count.Low.DET	Count.High.DET	Direction
Amino sugar and nucleotide sugar metabolism	1	0	Low
Drug metabolism - other enzymes	1	0	Low
Fatty acid biosynthesis	1	1	Equal
Glycerolipid metabolism	1	0	Low
Nitrogen metabolism	6	1	Low
Oxidative phosphorylation	6	1	Low
Purine metabolism	1	0	Low

## Sheet: Pmet-tsa-r1.1_Nutrition_GO
GO-ID	Term	Category	FDR	P-Value	#Test	#Ref	#notAnnotTest	#notAnnotRef	dir
GO:0001871	pattern binding	F	4.76e-07	4.01e-10	11	80	76	9569	High
GO:0004129	cytochrome-c oxidase activity	F	0.00754436	3.85e-05	4	18	83	9631	Low
GO:0005506	iron ion binding	F	0.0185952	0.000112	8	158	79	9491	Low
GO:0005576	extracellular region	C	0.000627	1.77e-06	13	280	74	9369	High
GO:0005740	mitochondrial envelope	C	0.0120957	6.33e-05	8	145	79	9504	Low
GO:0005743	mitochondrial inner membrane	C	0.0162451	9.38e-05	7	113	80	9536	Low
GO:0005746	mitochondrial respiratory chain	C	0.00049	1.31e-06	7	56	80	9593	Low
GO:0005751	mitochondrial respiratory chain complex IV	C	0.00350917	1.3e-05	4	13	83	9636	Low
GO:0005975	carbohydrate metabolic process	P	0.00179679	5.55e-06	13	312	74	9337	High
GO:0005976	polysaccharide metabolic process	P	2.19e-06	3.82e-09	11	101	76	9548	High
GO:0006022	aminoglycan metabolic process	P	7.48e-07	9.03e-10	11	87	76	9562	High
GO:0006030	chitin metabolic process	P	2.02e-07	5.41e-11	11	65	76	9584	High
GO:0006040	amino sugar metabolic process	P	4.01e-07	2.15e-10	11	75	76	9574	High
GO:0006123	mitochondrial electron transport, cytochrome c to oxygen	P	0.0140216	7.9e-05	3	7	84	9642	Low
GO:0006413	translational initiation	P	0.00289344	9.71e-06	6	50	81	9599	Low
GO:0006417	regulation of translation	P	0.00583326	2.53e-05	6	60	81	9589	Low
GO:0006446	regulation of translational initiation	P	3.88e-06	7.28e-09	6	12	81	9637	Low
GO:0006497	protein lipidation	P	0.000349	7.96e-07	6	31	81	9618	Low
GO:0006914	autophagy	P	0.00525889	2.12e-05	6	58	81	9591	Low
GO:0008061	chitin binding	F	9.65e-08	1.3e-11	11	56	76	9593	High
GO:0008152	metabolic process	P	0.00238763	7.69e-06	60	4370	27	5279	Low
GO:0009055	electron carrier activity	F	0.00136335	4.03e-06	9	131	78	9518	Low
GO:0009308	amine metabolic process	P	4.76e-07	4.48e-10	13	133	74	9516	High
GO:0009894	regulation of catabolic process	P	0.0438283	0.000306	6	97	81	9552	Low
GO:0010506	regulation of autophagy	P	0.000194	3.9e-07	6	27	81	9622	Low
GO:0010608	posttranscriptional regulation of gene expression	P	0.0374139	0.000256	7	134	80	9515	Low
GO:0010998	regulation of translational initiation by eIF2 alpha phosphorylation	P	7.53e-07	1.21e-09	6	8	81	9641	Low
GO:0015002	heme-copper terminal oxidase activity	F	0.00754436	3.85e-05	4	18	83	9631	Low
GO:0016675	oxidoreductase activity, acting on a heme group of donors	F	0.00754436	3.85e-05	4	18	83	9631	Low
GO:0016676	oxidoreductase activity, acting on a heme group of donors, oxygen as acceptor	F	0.00754436	3.85e-05	4	18	83	9631	Low
GO:0019866	organelle inner membrane	C	0.01673	9.88e-05	7	114	80	9535	Low
GO:0020037	heme binding	F	0.00583326	2.58e-05	8	127	79	9522	Low
GO:0022900	electron transport chain	P	0.00556695	2.32e-05	6	59	81	9590	Low
GO:0022904	respiratory electron transport chain	P	0.00350917	1.32e-05	6	53	81	9596	Low
GO:0030246	carbohydrate binding	F	7.13e-07	7.66e-10	12	111	75	9538	High
GO:0030247	polysaccharide binding	F	4.76e-07	4.01e-10	11	80	76	9569	High
GO:0031329	regulation of cellular catabolic process	P	0.0246201	0.000155	6	85	81	9564	Low
GO:0031966	mitochondrial membrane	C	0.0318236	0.000205	7	129	80	9520	Low
GO:0035096	larval midgut cell programmed cell death	P	0.0350811	0.000235	2	1	85	9648	High
GO:0042157	lipoprotein metabolic process	P	0.000389	9.39e-07	6	32	81	9617	Low
GO:0042158	lipoprotein biosynthetic process	P	0.000349	7.96e-07	6	31	81	9618	Low
GO:0043555	regulation of translation in response to stress	P	7.53e-07	1.21e-09	6	8	81	9641	Low
GO:0043558	regulation of translational initiation in response to stress	P	7.53e-07	1.21e-09	6	8	81	9641	Low
GO:0044455	mitochondrial membrane part	C	0.00375442	1.46e-05	7	83	80	9566	Low
GO:0045277	respiratory chain complex IV	C	0.00350917	1.3e-05	4	13	83	9636	Low
GO:0045333	cellular respiration	P	0.0350811	0.000233	6	92	81	9557	Low
GO:0046906	tetrapyrrole binding	F	0.00597217	2.73e-05	8	128	79	9521	Low
GO:0055114	oxidation-reduction process	P	0.0203695	0.000126	14	486	73	9163	Low
GO:0070469	respiratory chain	C	0.00049	1.31e-06	7	56	80	9593	Low
GO:0070729	cyclic nucleotide transport	P	0.0140216	7.89e-05	2	0	85	9649	High
GO:0070731	cGMP transport	P	0.0140216	7.89e-05	2	0	85	9649	High
GO:1901071	glucosamine-containing compound metabolic process	P	4.01e-07	2.15e-10	11	75	76	9574	High
