# Supplementary material for: Nourishment level affects caste-related gene expression in Polistes wasps
Source: BMC Genomics. 2015 Mar 25;16(1):235. doi: 10.1186/s12864-015-1410-y (PMC4381360; doi:10.1186/s12864-015-1410-y)
Supplement: Additional file 3: — Validation by comparison to qRT-PCR data. Contains the log2 fold changes for the homologous sequences between the RNA-seq and qRT-PCR datasets. Sequences that are not differentially expressed are listed as NDE; whereas, the directionality is listed for the differentially expressed transcripts. [file 12864_2015_1410_MOESM3_ESM.xlsx]

## Sheet: Daugherty
Pmet gene	Daugherty_log2FC (Normalized)	Daugherty_dir	Pmet_Hit	Pmet_log2FC	Pmet_Dir
PmSPARC	-0.0397493	High	PmetTSAr1.1-000312	-0.77	NDE
Pmtun	-0.177697	High	PmetTSAr1.1-003975	0.227	NDE
			PmetTSAr1.1-003976	0.36	NDE
PmKul	-0.0953681	High	PmetTSAr1.1-007021	-0.47	NDE
			PmetTSAr1.1-007022	-0.487	NDE
Pmusp	0.0560921	High	PmetTSAr1.1-001677	0.099	NDE
PmILPs	-0.165873	High	PmetTSAr1.1-008360	-1.48	NDE
PmVg1	-1.4268	High	PmetTSAr1.1-010617	-0.23	NDE
			PmetTSAr1.1-010618	-0.24	NDE
			PmetTSAr1.1-010619	-0.41	NDE
			PmetTSAr1.1-010620	-0.258	NDE
PmCG11971-like	0.288784	Low	PmetTSAr1.1-007303	-0.2	NDE
PmsNPFR	0.115134	Low	PmetTSAr1.1-010748	2.06	NDE
PmTachykinin	0.261498	Low	PmetTSAr1.1-011647	0.054	NDE
PmInR2	0.344814	Low	PmetTSAr1.1-010633	0.112	NDE
PmRfaBp	-0.221719	NDE	PmetTSAr1.1-012285	-1.389	NDE
			PmetTSAr1.1-000334	-1.39	NDE
PmSh3Beta	0.00565023	NDE	PmetTSAr1.1-001186	-0.315	NDE
			PmetTSAr1.1-001187	-0.418	NDE
PmTOR	-0.0564819	NDE	No hit	NA	NA
Pmoxidoreductase	-0.0464003	NDE	PmetTSAr1.1-002156	-2.709	NDE
PmInR1	0.0160669	NDE	PmetTSAr1.1-009341	1.174	NDE
Pmg5sd	-0.414609	NDE	PmetTSAr1.1-007295	-0.763	NDE
			PmetTSAr1.1-007296	-0.712	NDE
PmGB10722-like	-0.0400216	NDE	PmetTSAr1.1-000593	0.909	NDE
PmInos	0.334167	NDE	PmetTSAr1.1-005304	-0.235	NDE
Pmmcp	0.0498103	NDE	PmetTSAr1.1-009292	0.0007	NDE
Pmtctp	0.0174515	NDE	PmetTSAr1.1-000221	0.451	NDE
PmERK7	0.22738	NDE	PmetTSAr1.1-011151	0.941	NDE
			PmetTSAr1.1-011152	0.493	NDE
PmCG9005-like	0.0308692	NDE	PmetTSAr1.1-004530	-0.039	NDE
			PmetTSAr1.1-004616	-0.11	NDE
			PmetTSAr1.1-004617	-0.162	NDE
Pmforaging	0.195776	NDE	PmetTSAr1.1-003177	0.201	NDE
Pmtif2B	-0.0195097	NDE	PmetTSAr1.1-013324	-0.098	NDE
