# Supplementary material for: Nourishment level affects caste-related gene expression in Polistes wasps
Source: BMC Genomics. 2015 Mar 25;16(1):235. doi: 10.1186/s12864-015-1410-y (PMC4381360; doi:10.1186/s12864-015-1410-y)
Supplement: Additional file 4: — Results of nourishment and caste comparison at levels of transcripts, pathways, and biological functions. Lists the common differentially expressed transcripts, KEGG pathways, and GO categories between the nourishment and caste data sets. [file 12864_2015_1410_MOESM4_ESM.xlsx]

## Sheet: Caste_Nutrition_DET_Overlap
id	nutrition_direction	caste_direction
PmetTSAr1.1-000038	High	Worker
PmetTSAr1.1-000883	High	Worker
PmetTSAr1.1-001020	High	Worker
PmetTSAr1.1-001033	High	Worker
PmetTSAr1.1-001750	High	Worker
PmetTSAr1.1-001754	Low	Worker
PmetTSAr1.1-004125	High	Worker
PmetTSAr1.1-004982	Low	Worker
PmetTSAr1.1-007495	Low	Queen
PmetTSAr1.1-007617	High	Worker
PmetTSAr1.1-009015	Low	Worker
PmetTSAr1.1-009228	High	Worker
PmetTSAr1.1-009924	High	Worker
PmetTSAr1.1-010415	High	Worker
PmetTSAr1.1-010589	High	Worker
PmetTSAr1.1-010701	High	Worker
PmetTSAr1.1-011807	High	Worker
PmetTSAr1.1-011877	High	Worker
PmetTSAr1.1-013353	High	Worker
PmetTSAr1.1-014155	High	Worker
PmetTSAr1.1-014159	High	Worker
PmetTSAr1.1-014376	High	Worker
PmetTSAr1.1-014476	High	Worker
PmetTSAr1.1-014666	High	Worker
PmetTSAr1.1-014671	High	Worker
PmetTSAr1.1-015600	Low	Queen
PmetTSAr1.1-015841	Low	Queen
PmetTSAr1.1-015893	Low	Queen
PmetTSAr1.1-016037	High	Worker
PmetTSAr1.1-017448	Low	Queen
PmetTSAr1.1-017654	High	Worker
PmetTSAr1.1-017655	High	Worker
PmetTSAr1.1-017656	High	Worker
PmetTSAr1.1-017657	High	Worker
PmetTSAr1.1-018954	High	Worker
PmetTSAr1.1-019940	High	Worker
PmetTSAr1.1-021924	High	Worker
PmetTSAr1.1-022700	High	Worker
PmetTSAr1.1-023836	High	Worker
PmetTSAr1.1-024147	High	Worker
PmetTSAr1.1-031161	High	Worker
PmetTSAr1.1-042812	High	Worker
PmetTSAr1.1-045442	High	Worker

## Sheet: Caste_Nutrition_KEGG_Overlap
id	nutrition_direction	caste_direction
Drug metabolism - other enzymes	Low	Worker
Glycerolipid metabolism	Low	Worker
Nitrogen metabolism	Low	Worker
Purine metabolism	Low	Worker

## Sheet: Caste_Nutrition_GO_Overlap
id	nutrition_direction	caste_direction
GO:0001871	High	Worker
GO:0005506	Low	Worker
GO:0005576	High	Worker
GO:0005975	High	Worker
GO:0005976	High	Worker
GO:0006022	High	Worker
GO:0006030	High	Worker
GO:0006040	High	Worker
GO:0008061	High	Worker
GO:0008152	Low	Worker
GO:0009308	High	Worker
GO:0020037	Low	Worker
GO:0030246	High	Worker
GO:0030247	High	Worker
GO:0046906	Low	Worker
GO:0055114	Low	Worker
GO:1901071	High	Worker
