# Supplementary material for: Nourishment level affects caste-related gene expression in Polistes wasps
Source: BMC Genomics. 2015 Mar 25;16(1):235. doi: 10.1186/s12864-015-1410-y (PMC4381360; doi:10.1186/s12864-015-1410-y)
Supplement: Additional file 5: — Results of additional statistical approach for determining overlap between nourishment and caste data sets. Includes the estimates of nourishment main effects and nourishment by location interaction effects for the transcripts with significant effects. [file 12864_2015_1410_MOESM5_ESM.xlsx]

## Sheet: nourishment_effects_significant
transcript	(Intercept)	locationLab	conditionLow	deviance	padj
PmetTSAr1.1-002470	128.377	-123.982	127.12	178.837	1.76669e-07
PmetTSAr1.1-008853	-104.495	106.21	123.136	52.349	2.23758e-06
PmetTSAr1.1-009889	-89.8673	88.9524	98.1867	39.4244	0.0167982
PmetTSAr1.1-010559	0.357403	-5.79148	6.98919	3.69246	0.00535459
PmetTSAr1.1-010578	-69.9897	69.0746	68.4905	25.7675	1.57683e-06
PmetTSAr1.1-011223	-97.6704	95.9896	99.0337	37.2238	3.72321e-06
PmetTSAr1.1-011357	-79.1942	59.4563	59.8152	14.4796	0.00142016
PmetTSAr1.1-011631	-20.904	-66.9877	67.2582	16.5563	0.00597291
PmetTSAr1.1-014658	174.62	49.5338	-51.3735	410.319	1.27809e-09
PmetTSAr1.1-014666	258.981	97.2616	-104.465	664.582	0
PmetTSAr1.1-014671	67.1943	-48.0562	28.1017	143.413	0.0129383
PmetTSAr1.1-015074	89.1394	-62.0561	62.7914	120.512	1.84457e-05
PmetTSAr1.1-015570	125.383	-124.809	125.617	171.986	0
PmetTSAr1.1-016013	89.9496	-90.6398	98.789	133.004	0
PmetTSAr1.1-016152	-0.22279	-116.054	125.328	48.3884	0.000224217
PmetTSAr1.1-016692	42.387	-18.7278	18.0168	60.988	5.44446e-12
PmetTSAr1.1-017082	110.076	-97.487	82.2846	149.472	0
PmetTSAr1.1-017083	69.3997	-71.9069	48.0724	85.3166	0
PmetTSAr1.1-017084	48.6312	-50.8574	56.5545	74.7033	0
PmetTSAr1.1-017654	212.405	0.121507	-33.1276	457.395	2.07308e-11
PmetTSAr1.1-017919	11.9591	-12.7572	13.104	18.2047	0.0144344
PmetTSAr1.1-018085	23.3528	-0.958211	0.542785	30.5032	3.96632e-06
PmetTSAr1.1-019835	3.24384	-0.590416	2.00858	7.05687	0.00533888
PmetTSAr1.1-020095	5.94969	5.92209	-6.82288	22.3102	3.95204e-05
PmetTSAr1.1-021075	20.64	5.59525	-20.2675	48.8893	0.0321856
PmetTSAr1.1-021460	-0.589357	-27.6799	28.0256	10.8979	3.06685e-08
PmetTSAr1.1-021777	6.41837	-0.347296	2.05316	11.4484	0.0077336
PmetTSAr1.1-022700	125.173	-54.2911	26.4924	286.662	2.26177e-05
PmetTSAr1.1-022734	215.452	-6.73002	-46.9118	438.388	1.68724e-08
PmetTSAr1.1-025245	0.966421	-161.249	161.548	60.3966	0
PmetTSAr1.1-029275	8.91457	2.45705	-1.27789	11.1458	0.0490808
PmetTSAr1.1-029949	10.3491	1.71368	-0.122782	15.8772	2.97959e-06
PmetTSAr1.1-031202	6.99835	-9.78937	12.3842	14.7798	0.0416273
PmetTSAr1.1-031819	46.3653	-48.5909	45.4218	65.6217	0
PmetTSAr1.1-032444	-13.6549	-97.5252	97.8049	29.6042	3.03436e-07
PmetTSAr1.1-034135	0.522893	-3.33826	4.30588	5.57828	0.000331178
PmetTSAr1.1-035833	-2.17297	-91.4626	91.5468	33.2199	1.24834e-10
PmetTSAr1.1-036284	-1.38798	-42.7394	43.173	16.3327	2.19476e-06
PmetTSAr1.1-036969	20.8628	-22.5728	17.535	30.3262	6.18747e-10
PmetTSAr1.1-037509	129.234	-130.74	-119.022	51.4961	0
PmetTSAr1.1-038873	-1.31098	-21.4368	20.3262	8.15851	0.00028439
PmetTSAr1.1-040053	90.9441	-59.2242	37.8991	123.948	0.000738088
PmetTSAr1.1-040233	-21.8392	-19.1	40.1049	7.74181	7.47117e-06
PmetTSAr1.1-041721	6.70484	-187.335	187.642	75.3651	0
PmetTSAr1.1-041882	70.7398	-73.2456	64.618	96.6935	0
PmetTSAr1.1-042132	50.744	-68.0176	-67.6577	18.2787	0.00355411
PmetTSAr1.1-043388	-19.515	-92.4937	92.7747	25.4174	2.41571e-09
PmetTSAr1.1-043488	-2.34315	-6.17314	6.43015	5.72239	3.08332e-06
PmetTSAr1.1-044209	-1.31098	-59.9332	39.627	14.4346	0.0351842
PmetTSAr1.1-044638	-27.8282	-3.28026	31.8773	3.8107	0.00189571
PmetTSAr1.1-046623	-32.6422	-35.4998	35.7541	0.746024	0.00129644
PmetTSAr1.1-046708	-15.916	-52.6674	66.7362	19.1816	6.39149e-08
PmetTSAr1.1-046995	-11.6451	-105.723	106.005	33.1437	5.17335e-08
PmetTSAr1.1-049550	123.851	-125.106	-124.739	45.5914	2.16145e-10
PmetTSAr1.1-050910	-3.56268	0.74291	5.12251	11.766	0.00890789
PmetTSAr1.1-053108	117.956	-120.478	-120.112	42.8397	6.18747e-10
PmetTSAr1.1-053908	-22.5112	-60.4924	60.761	13.7546	0.0378429
PmetTSAr1.1-056214	42.2776	-61.5255	-61.1664	15.3434	0.0167854
PmetTSAr1.1-056401	-9.13194	-116.564	116.849	37.7865	1.74509e-09
PmetTSAr1.1-063961	-20.904	-66.9877	67.2582	16.5563	0.00597291

## Sheet: interaction_effects_significant
transcript	(Intercept)	locationLab	conditionLow	locationLab:conditionLow	deviance	converged	padj
PmetTSAr1.1-000896	4.0407	0.133452	253.108	-253.784	87.3007	FALSE	0
PmetTSAr1.1-002470	1.63932	-0.65483	176.272	-176.68	62.0859	FALSE	0
PmetTSAr1.1-004125	-2.2436	104.963	151.584	-250.833	160.128	FALSE	0
PmetTSAr1.1-006227	7.89173	1.77219	2.86117	-4.22765	14.1497	TRUE	0.0446644
PmetTSAr1.1-006898	6.01865	1.99174	2.76661	-3.85332	16.9716	TRUE	0.0293985
PmetTSAr1.1-007617	-1.35099	149.267	133.572	-283.858	183.792	FALSE	0
PmetTSAr1.1-007756	7.91172	-1.09727	-1.59417	3.05525	3.95203	TRUE	0.00110938
PmetTSAr1.1-007757	7.97326	-1.12481	-1.49191	2.85854	4.84179	TRUE	0.00401616
PmetTSAr1.1-008176	-39.7063	41.9151	0.639476	443.417	158.044	FALSE	0.0068828
PmetTSAr1.1-008296	6.68302	-1.36055	-1.48046	2.90918	7.89475	TRUE	0.0131738
PmetTSAr1.1-008999	4.92739	2.05956	2.84069	-4.94878	13.2081	TRUE	0.0419001
PmetTSAr1.1-009188	5.20159	2.15134	2.93817	-4.88989	15.3359	TRUE	0.00916168
PmetTSAr1.1-009205	5.88767	1.94535	2.60359	-4.18453	19.0238	TRUE	6.35e-06
PmetTSAr1.1-009293	7.03685	-0.588744	-1.46037	2.90391	4.26511	TRUE	0.0040572
PmetTSAr1.1-009631	4.78245	0.747044	1.6886	-2.98002	7.99	TRUE	0.0329662
PmetTSAr1.1-009690	3.76775	-0.904354	5.04521	-5.55211	2.80209	TRUE	0
PmetTSAr1.1-009973	0.736164	0.391405	7.8025	-8.33724	2.74274	TRUE	1e-09
PmetTSAr1.1-010012	2.13322	-1.35024	80.9816	-81.2708	33.6236	FALSE	1.67e-07
PmetTSAr1.1-010025	2.98891	-0.537404	5.79504	-5.14936	2.07824	TRUE	0
PmetTSAr1.1-010141	4.87621	2.36764	2.66413	-3.95228	7.14206	TRUE	0.0480242
PmetTSAr1.1-010276	4.93598	-0.590223	-1.53825	3.00106	6.97065	TRUE	0.021779
PmetTSAr1.1-010344	2.95406	1.81065	2.34168	-3.14028	12.6905	TRUE	0.0293985
PmetTSAr1.1-010388	-0.638522	9.94721	40.5923	-50.1427	31.6322	FALSE	2.54e-11
PmetTSAr1.1-010415	-0.269726	4.13431	3.9826	-7.55278	10.5542	TRUE	0.0277322
PmetTSAr1.1-010421	4.63945	2.66446	2.50423	-5.23926	10.9459	TRUE	0.00381648
PmetTSAr1.1-010459	0.156068	0.479805	118.915	-120.669	42.6115	FALSE	0
PmetTSAr1.1-010715	3.8436	2.9442	3.30347	-8.99238	18.006	TRUE	4.29e-09
PmetTSAr1.1-010915	-0.00577045	2.50556	112.048	-115.641	45.7852	FALSE	0
PmetTSAr1.1-011120	3.84177	3.07147	3.47969	-10.0129	17.1798	TRUE	0.00715156
PmetTSAr1.1-011237	4.13783	-0.894507	-2.1621	4.05891	7.61247	TRUE	0.000988489
PmetTSAr1.1-011290	-39.7063	42.2357	82.0622	-87.0018	20.504	FALSE	0
PmetTSAr1.1-011304	2.71588	1.92509	2.62283	-6.87877	17.853	TRUE	0.00651877
PmetTSAr1.1-011342	-39.7063	42.8324	62.285	-67.2871	14.4521	FALSE	0
PmetTSAr1.1-011362	3.16068	-1.91373	-2.87686	4.84621	7.80534	TRUE	0.015304
PmetTSAr1.1-011450	3.64368	-2.93955	-2.81636	5.59105	15.8719	TRUE	0.047864
PmetTSAr1.1-011560	2.7433	-0.728134	-4.48279	6.30974	7.88255	TRUE	0.00304201
PmetTSAr1.1-012313	10.8529	0.290979	0.864712	-2.39344	8.79182	TRUE	0.0427547
PmetTSAr1.1-012317	10.8478	0.340265	0.873673	-2.44005	8.76656	TRUE	0.0329662
PmetTSAr1.1-012320	10.8808	0.284611	0.824667	-2.368	8.32483	TRUE	0.0484144
PmetTSAr1.1-013743	3.78758	-0.608662	4.9629	-5.68878	1.5197	TRUE	0
PmetTSAr1.1-014036	5.73308	-1.02934	-1.35437	2.754	5.70109	TRUE	0.0315827
PmetTSAr1.1-014159	-0.32618	228.893	231.91	-456.881	302.175	FALSE	0
PmetTSAr1.1-014226	6.01984	-6.47279	-4.71021	5.90562	4.18653	FALSE	4.11e-09
PmetTSAr1.1-014409	0.575461	0.405527	21.6587	-21.766	9.0375	FALSE	4.43e-06
PmetTSAr1.1-014536	-0.331823	1.3018	41.2605	-41.823	14.7959	FALSE	7.24e-08
PmetTSAr1.1-014658	-0.0371765	197.287	163.832	-357.719	215.347	FALSE	0
PmetTSAr1.1-014660	7.35603	4.42613	3.07042	-9.91346	13.7905	TRUE	0.00107394
PmetTSAr1.1-014666	-0.412374	199.228	134.528	-329.505	213.681	FALSE	0
PmetTSAr1.1-014671	-39.7063	47.3228	64.0317	-73.5351	20.9859	FALSE	0
PmetTSAr1.1-014770	2.50555	-3.00489	-3.26471	6.51411	8.14538	TRUE	0.0484759
PmetTSAr1.1-014826	22.5613	-61.9811	-61.6282	98.9593	9.36764	FALSE	0.00107394
PmetTSAr1.1-015073	3.2192	-0.920852	215.205	-215.515	73.7983	FALSE	0
PmetTSAr1.1-015074	1.7371	-0.776836	139.714	-138.935	47.9297	FALSE	0
PmetTSAr1.1-015134	94.8149	2.05205	-92.6564	4.94856	166.324	FALSE	0.021779
PmetTSAr1.1-015570	3.92735	-2.92178	418.681	-416.295	147.58	FALSE	0.000911145
PmetTSAr1.1-016013	-0.0411106	-0.203323	123.285	-125.465	44.5915	FALSE	0
PmetTSAr1.1-016221	0.461173	0.809586	49.4363	-49.0482	16.6905	FALSE	1.54e-11
PmetTSAr1.1-016407	2.09593	1.04942	203.861	-202.256	75.2031	FALSE	0
PmetTSAr1.1-016409	0.756184	1.03102	78.482	-77.1449	28.3678	FALSE	0
PmetTSAr1.1-016692	-1.23306	2.0161	69.9149	-68.716	26.8918	FALSE	6.54e-06
PmetTSAr1.1-017082	0.368969	0.977938	214.218	-214.237	81.2478	FALSE	2.63e-13
PmetTSAr1.1-017083	-39.7063	37.7437	133.496	-131.952	34.9572	FALSE	2.3e-09
PmetTSAr1.1-017084	0.761544	-2.44269	99.0097	-97.1588	37.7119	FALSE	1.62e-06
PmetTSAr1.1-017149	5.00017	-0.834063	-1.65331	2.91463	3.86433	TRUE	0.0380615
PmetTSAr1.1-017654	-2.51628	109.588	116.092	-222.5	129.324	FALSE	0
PmetTSAr1.1-017656	-39.7063	51.0679	72.1142	-122.927	26.1978	FALSE	0
PmetTSAr1.1-018954	1.01569	94.5596	188.923	-282.438	167.449	FALSE	0
PmetTSAr1.1-021617	0.569065	1.42105	70.1799	-70.3308	24.9579	FALSE	0
PmetTSAr1.1-021924	-1.23752	40.38	47.6139	-88.6375	47.9511	FALSE	0
PmetTSAr1.1-022700	-39.7063	64.224	80.7824	-105.744	41.2924	FALSE	0
PmetTSAr1.1-022734	-39.7063	110.829	113.259	-183.021	85.0546	FALSE	0
PmetTSAr1.1-023605	5.47915	-2.46521	-2.07744	3.348	11.9856	TRUE	0.016293
PmetTSAr1.1-023891	-0.0582683	1.23377	43.5212	-43.4876	15.4147	FALSE	2.31e-11
PmetTSAr1.1-025245	-39.7063	0.286523	110.706	-110.737	24.8514	FALSE	3.33e-06
PmetTSAr1.1-025316	0.872768	0.383472	7.12905	-9.01575	2.99433	TRUE	4.08e-12
PmetTSAr1.1-025571	0.005782	1.72513	3.24925	-5.18319	10.9686	TRUE	0.0484142
PmetTSAr1.1-025712	6.34198	-2.01467	-0.206154	-30.5883	41.4661	TRUE	0.000854027
PmetTSAr1.1-025978	4.49265	1.50777	1.84632	-2.93702	12.4081	TRUE	0.00836792
PmetTSAr1.1-026005	5.12501	0.722596	1.1075	-2.72853	21.351	TRUE	0.029022
PmetTSAr1.1-026628	145.145	-134.508	-143.934	142.739	102.163	FALSE	0.0289746
PmetTSAr1.1-027862	7.56276	-2.74059	-1.34487	2.99349	7.57809	TRUE	0.0105076
PmetTSAr1.1-027964	3.31061	-2.26098	-2.59602	5.73478	10.3373	TRUE	0.00861433
PmetTSAr1.1-028704	2.92805	0.00587207	-2.68095	4.95233	9.15322	TRUE	0.00220202
PmetTSAr1.1-029455	-2.53633	4.50933	69.9708	-70.7958	30.7516	FALSE	0
PmetTSAr1.1-029456	-39.7063	41.2614	75.1798	-76.9864	17.9164	FALSE	0
PmetTSAr1.1-029610	1.34699	-0.38242	4.84264	-7.89491	6.42015	FALSE	0.00146259
PmetTSAr1.1-030582	5.58762	-0.529136	-1.31843	2.69671	7.41713	TRUE	0.0380615
PmetTSAr1.1-030842	5.16959	-6.88109	-3.31718	6.31329	5.66992	TRUE	0.00116894
PmetTSAr1.1-031161	3.75741	2.09865	2.99422	-6.23716	9.7146	TRUE	0.000856115
PmetTSAr1.1-031819	-1.22277	-0.458192	73.018	-72.4656	27.1953	FALSE	7.89e-07
PmetTSAr1.1-031858	7.12115	-1.90038	-1.93986	2.82027	15.1102	TRUE	0.0214099
PmetTSAr1.1-032444	-39.7063	0.286523	71.8944	-71.9259	11.4645	FALSE	0.0149509
PmetTSAr1.1-033054	5.74658	-0.842826	-1.64988	3.1412	5.19706	TRUE	0.00374518
PmetTSAr1.1-033770	5.90285	-0.599597	-1.53339	3.05958	7.53485	TRUE	0.00407103
PmetTSAr1.1-034021	-1.26725	2.4184	8.39104	-7.18942	4.96329	TRUE	7.11e-09
PmetTSAr1.1-034927	-1.23286	0.317733	34.9713	-73.5076	12.8728	FALSE	6.92e-09
PmetTSAr1.1-035075	2.56565	3.38154	1.79462	-3.03313	7.12505	TRUE	0.0240938
PmetTSAr1.1-035631	-2.52246	32.9793	4.38822	-32.1109	19.1253	FALSE	1.47e-11
PmetTSAr1.1-036060	-29.6075	30.2547	34.8429	-35.4489	3.31395	TRUE	5.22e-07
PmetTSAr1.1-036078	4.711	-2.28975	-1.5642	3.27111	14.6899	TRUE	0.0361357
PmetTSAr1.1-036969	-39.7063	38.4765	57.3874	-56.6532	8.19713	FALSE	0.0025003
PmetTSAr1.1-037509	97.4591	-99.1398	-136.526	98.7553	35.4555	FALSE	0.037692
PmetTSAr1.1-037671	2.8951	3.0257	3.15716	-5.36181	17.1161	TRUE	0.00288633
PmetTSAr1.1-037802	6.23403	-1.09687	-2.83369	3.70264	16.5182	TRUE	0.00130258
PmetTSAr1.1-038376	4.27937	-0.923016	-1.61957	3.18643	6.64952	TRUE	0.037692
PmetTSAr1.1-038735	-2.31143	7.278	6.9041	-8.9477	15.4733	TRUE	1.5e-08
PmetTSAr1.1-040053	-39.7063	41.0206	103.414	-105.564	26.2328	FALSE	0
PmetTSAr1.1-040086	-2.54285	0.861932	75.1607	-112.931	27.3588	FALSE	8.66e-12
PmetTSAr1.1-040481	0.0476999	0.561067	26.2249	-27.1662	10.4805	FALSE	0.000372493
PmetTSAr1.1-041721	-39.7063	0.286523	125.566	-125.597	29.9757	FALSE	2.48e-08
PmetTSAr1.1-041882	-2.54297	0.580409	138.704	-137.704	50.1045	FALSE	1.4e-08
PmetTSAr1.1-042346	-1.15778	-0.523614	75.4564	-113.226	28.5143	FALSE	1.23e-10
PmetTSAr1.1-043029	3.9204	-0.0197409	-0.787002	3.03944	7.6801	TRUE	0.0289746
PmetTSAr1.1-043220	-39.7063	40.7155	46.7106	-47.2192	3.52378	TRUE	3.63e-11
PmetTSAr1.1-043283	1.74347	3.42409	3.99204	-11.3868	12.9826	TRUE	0.0112724
PmetTSAr1.1-043388	-39.7063	0.286523	58.9788	-59.0104	6.45313	FALSE	0.0103135
PmetTSAr1.1-043633	1.10301	-0.317491	4.0875	-5.36158	5.89603	TRUE	5.2e-06
PmetTSAr1.1-044292	-28.1648	31.9491	31.1776	-33.3069	11.0798	TRUE	6.38e-07
PmetTSAr1.1-044989	4.21093	0.00996238	-1.08901	3.06487	9.07997	TRUE	0.0201724
PmetTSAr1.1-045434	-0.751388	3.1429	3.32228	-6.77602	8.6304	TRUE	0.00454455
PmetTSAr1.1-045552	1.40128	3.45382	3.71044	-36.4753	9.52543	TRUE	0.0121909
PmetTSAr1.1-046995	-39.7063	0.286523	77.801	-77.8326	13.5123	FALSE	0.00767611
PmetTSAr1.1-048429	1.11059	-0.457895	3.67074	-35.1186	3.14344	TRUE	0.00139086
PmetTSAr1.1-049550	66.8899	-106.31	-105.957	105.925	23.6637	FALSE	0.00270478
PmetTSAr1.1-051175	-1.1584	0.225472	45.2782	-45.8116	19.1237	FALSE	0.000925774
PmetTSAr1.1-052489	0.293521	2.76009	2.08867	-7.18785	15.4007	TRUE	0.0293985
PmetTSAr1.1-053108	63.5339	-102.954	-102.601	102.569	22.5069	FALSE	0.00556641
PmetTSAr1.1-055146	1.97412	2.07063	1.79762	-3.95535	10.4325	TRUE	0.0103135
PmetTSAr1.1-056401	-39.7063	0.286523	84.3909	-84.4225	15.7825	FALSE	0.00263355
PmetTSAr1.1-059718	1.24813	-2.30818	-30.2161	33.4434	4.57215	TRUE	0.0470001
PmetTSAr1.1-063021	-0.311682	2.20591	3.34587	-34.5926	5.46601	TRUE	0.00124975
PmetTSAr1.1-067538	1.83606	-32.5997	-32.2467	64.0243	2.09476	TRUE	0.0135052

## Sheet: nourishment_specific
transcript	Cluster	Field : High mean normalized expression	Field : Low mean normalized expression	Lab : High mean normalized expression	Lab : Low mean normalized expression
PmetTSAr1.1-008853	6	1.31611	1.58519	2.21156	3.42525
PmetTSAr1.1-009889	6	1.31611	1.31611	1.7789	3.0576
PmetTSAr1.1-010559	5	2.3973	3.21748	1.31611	2.87875
PmetTSAr1.1-010578	6	1.31611	1.58519	1.7789	3.0768
PmetTSAr1.1-011223	6	1.31611	1.31611	1.57288	2.96351
PmetTSAr1.1-011357	6	1.31611	1.31611	1.31611	2.58166
PmetTSAr1.1-011631	5	1.31611	2.61697	1.31611	1.31611
PmetTSAr1.1-016152	5	2.02552	3.70982	1.31611	1.31611
PmetTSAr1.1-017919	5	1.79878	3.70658	2.00763	1.87057
PmetTSAr1.1-018085	5	2.33626	4.65692	2.17939	2.6744
PmetTSAr1.1-019835	3	3.67942	5.36705	3.51017	4.72145
PmetTSAr1.1-020095	2	3.23123	1.5319	3.34299	3.2568
PmetTSAr1.1-021075	2	3.22772	2.16102	3.58646	2.98549
PmetTSAr1.1-021460	5	1.82487	3.7153	1.31611	1.88906
PmetTSAr1.1-021777	3	6.02854	8.67737	6.40443	7.5412
PmetTSAr1.1-029275	5	2.45985	4.0114	2.21038	3.22145
PmetTSAr1.1-029949	5	2.08676	4.40402	1.80279	2.10646
PmetTSAr1.1-031202	5	1.80841	3.32243	1.51886	1.55517
PmetTSAr1.1-034135	5	1.53072	3.14681	1.57288	2.01316
PmetTSAr1.1-035833	5	1.53072	3.04641	1.31611	1.53357
PmetTSAr1.1-036284	5	1.70886	3.02702	1.31611	1.7741
PmetTSAr1.1-038873	5	1.59899	3.52019	1.31611	1.50415
PmetTSAr1.1-040233	5	1.31611	2.63514	1.31611	1.7957
PmetTSAr1.1-042132	2	2.58285	1.31611	1.31611	1.31611
PmetTSAr1.1-043488	1	1.51864	4.42602	1.31611	1.55664
PmetTSAr1.1-044209	5	1.59899	3.19388	1.31611	1.31611
PmetTSAr1.1-044638	4	1.31611	2.52554	1.31611	2.10705
PmetTSAr1.1-046623	1	1.31611	3.66724	1.31611	1.31611
PmetTSAr1.1-046708	5	1.31611	2.75466	1.31611	1.55664
PmetTSAr1.1-050910	6	1.31611	2.84933	1.57288	2.84156
PmetTSAr1.1-053908	5	1.31611	2.57063	1.31611	1.31611
PmetTSAr1.1-056214	2	2.53651	1.31611	1.31611	1.31611
PmetTSAr1.1-063961	5	1.31611	2.61697	1.31611	1.31611

## Sheet: interaction_specific
transcript	Cluster	Field : High mean normalized expression	Field : Low mean normalized expression	Lab : High mean normalized expression	Lab : Low mean normalized expression
PmetTSAr1.1-000896	4	4.06762	6.96908	4.41738	3.74068
PmetTSAr1.1-004125	4	1.52552	4.35924	4.22191	3.30842
PmetTSAr1.1-006227	1	7.28935	10.4739	9.55334	8.13383
PmetTSAr1.1-006898	1	5.59746	8.56466	7.91978	6.80564
PmetTSAr1.1-007617	3	1.71406	4.32096	4.02046	1.50415
PmetTSAr1.1-007756	1	7.88408	6.38234	6.87533	8.25563
PmetTSAr1.1-007757	1	7.93633	6.54895	6.89973	8.17637
PmetTSAr1.1-008176	3	1.31611	1.31611	2.64899	3.77322
PmetTSAr1.1-008296	2	6.61674	5.34501	5.46543	6.752
PmetTSAr1.1-008999	2	4.88486	7.53196	6.68179	4.75934
PmetTSAr1.1-009188	2	5.04856	7.95822	7.14042	5.18604
PmetTSAr1.1-009205	1	5.63985	8.45903	7.74691	6.18873
PmetTSAr1.1-009293	2	7.04671	5.67763	6.51727	7.88406
PmetTSAr1.1-009631	2	4.96473	6.41614	5.58447	4.54781
PmetTSAr1.1-009690	4	3.93997	5.43177	3.38512	2.69085
PmetTSAr1.1-009973	3	2.27771	4.99844	2.52192	2.2405
PmetTSAr1.1-010012	3	2.52303	3.87135	2.09043	1.81881
PmetTSAr1.1-010025	4	3.53633	5.04506	3.20668	3.55565
PmetTSAr1.1-010141	2	5.00738	7.38079	7.15856	5.97275
PmetTSAr1.1-010276	2	5.14003	3.86133	4.57994	5.82636
PmetTSAr1.1-010344	4	3.47344	5.22687	4.98019	4.31391
PmetTSAr1.1-010388	3	1.66962	3.08502	2.69165	1.71919
PmetTSAr1.1-010415	3	1.89834	3.85374	3.91826	2.29507
PmetTSAr1.1-010421	2	4.60216	6.78739	7.16474	4.81239
PmetTSAr1.1-010459	3	1.97145	4.24618	2.26582	1.74469
PmetTSAr1.1-010715	4	2.76606	5.66463	4.13497	2.36343
PmetTSAr1.1-010915	3	2.05646	3.25566	2.56815	1.61931
PmetTSAr1.1-011120	4	3.18739	6.30962	6.49492	2.01514
PmetTSAr1.1-011237	2	4.43901	2.76162	3.80724	5.28288
PmetTSAr1.1-011290	3	1.31611	2.94374	2.38024	1.50415
PmetTSAr1.1-011304	4	3.08905	5.18596	4.6405	2.01259
PmetTSAr1.1-011342	3	1.31611	2.85236	2.51157	1.55517
PmetTSAr1.1-011362	3	3.74033	2.16624	2.59619	3.6646
PmetTSAr1.1-011450	3	4.05742	2.29127	2.05786	3.67679
PmetTSAr1.1-011560	3	3.41869	1.5319	3.02208	4.12531
PmetTSAr1.1-012313	1	10.7637	11.6897	11.058	9.56865
PmetTSAr1.1-012317	1	10.7675	11.6872	11.1003	9.57527
PmetTSAr1.1-012320	1	10.8034	11.6834	11.0778	9.57381
PmetTSAr1.1-013743	4	4.16058	5.6502	3.7359	3.28795
PmetTSAr1.1-014036	2	5.79869	4.59834	4.92895	6.17322
PmetTSAr1.1-014159	4	1.99424	5.44265	5.30119	3.71702
PmetTSAr1.1-014226	3	3.37913	2.48953	1.85607	2.26981
PmetTSAr1.1-014409	3	2.21699	3.87688	2.44029	2.32381
PmetTSAr1.1-014536	3	1.99694	3.96271	2.34033	2.33207
PmetTSAr1.1-014660	1	6.61926	8.51804	11.5021	4.94379
PmetTSAr1.1-014770	3	3.16346	1.77374	1.95361	3.36769
PmetTSAr1.1-014826	3	2.5753	1.31611	1.31611	1.53357
PmetTSAr1.1-015073	4	3.70408	6.28135	3.16555	2.96747
PmetTSAr1.1-015134	2	4.3157	2.96643	4.83955	5.02697
PmetTSAr1.1-016221	3	2.33917	4.74357	2.46519	2.74938
PmetTSAr1.1-016407	4	2.75629	4.8424	3.56085	4.58535
PmetTSAr1.1-016409	3	2.2987	4.47948	2.83626	3.57619
PmetTSAr1.1-017149	2	5.14074	3.85645	4.47631	5.5751
PmetTSAr1.1-017656	3	1.31611	3.05071	2.74259	1.31611
PmetTSAr1.1-018954	4	2.08404	5.13019	4.83843	2.9699
PmetTSAr1.1-021617	3	2.21742	4.36296	2.9553	2.89669
PmetTSAr1.1-021924	3	1.73325	3.62602	2.96265	1.55517
PmetTSAr1.1-023605	2	5.58673	3.8282	3.63301	4.38212
PmetTSAr1.1-023891	3	2.07023	4.25615	2.57077	2.4533
PmetTSAr1.1-025316	3	2.33231	4.49656	2.60236	1.80736
PmetTSAr1.1-025571	3	2.08167	3.74346	2.88687	1.68074
PmetTSAr1.1-025712	4	6.37048	6.15475	2.60124	1.31611
PmetTSAr1.1-025978	2	4.63044	6.36175	6.0844	4.96522
PmetTSAr1.1-026005	2	5.15909	6.28882	5.92388	4.11844
PmetTSAr1.1-026628	3	3.52113	2.36844	3.24049	2.76743
PmetTSAr1.1-027862	2	7.52243	6.25597	4.99957	6.4639
PmetTSAr1.1-027964	3	3.80125	2.31786	2.35707	4.34371
PmetTSAr1.1-028704	3	3.5848	1.95996	3.49901	5.29756
PmetTSAr1.1-029455	3	1.49944	3.07714	2.07596	2.37067
PmetTSAr1.1-029456	3	1.31611	2.87538	1.99706	1.71686
PmetTSAr1.1-029610	3	2.23296	3.32543	1.89445	1.53357
PmetTSAr1.1-030582	2	5.64275	4.54595	5.19839	6.45826
PmetTSAr1.1-030842	3	3.23649	2.67806	1.57288	2.3606
PmetTSAr1.1-031161	4	3.95538	6.62452	5.85902	3.21513
PmetTSAr1.1-031858	2	7.12094	5.30472	5.26608	5.94769
PmetTSAr1.1-033054	2	5.84186	4.43516	5.07497	6.41882
PmetTSAr1.1-033770	2	5.97147	4.61399	5.45539	6.79907
PmetTSAr1.1-034021	3	1.72805	4.20253	2.38846	2.53608
PmetTSAr1.1-034927	3	1.73325	3.57418	1.7789	1.31611
PmetTSAr1.1-035075	2	3.34044	4.57104	6.01211	4.88041
PmetTSAr1.1-035631	3	1.49944	2.53453	2.86787	2.91977
PmetTSAr1.1-036060	3	1.31611	3.28711	2.26369	1.95173
PmetTSAr1.1-036078	2	4.90505	3.71033	2.93062	4.33513
PmetTSAr1.1-037671	4	3.02454	6.0756	5.82916	4.00519
PmetTSAr1.1-037802	2	6.25496	3.66856	5.29402	5.91293
PmetTSAr1.1-038376	2	4.58348	3.3696	3.8472	5.07039
PmetTSAr1.1-038735	4	1.53072	4.46441	5.13518	3.41273
PmetTSAr1.1-040086	3	1.49944	3.03878	1.57288	1.31611
PmetTSAr1.1-040481	3	2.21072	3.3359	2.39024	1.86598
PmetTSAr1.1-042346	3	1.61545	3.05016	1.57288	1.31611
PmetTSAr1.1-043029	2	4.24147	3.67274	4.25684	6.19576
PmetTSAr1.1-043220	3	1.31611	3.9468	2.37588	2.05126
PmetTSAr1.1-043283	4	2.22537	5.00292	5.0358	1.50415
PmetTSAr1.1-043633	3	1.91356	3.01052	2.44767	1.68074
PmetTSAr1.1-044292	3	1.31611	3.26095	4.17956	2.72757
PmetTSAr1.1-044989	2	4.40174	3.67451	4.52398	6.22764
PmetTSAr1.1-045434	3	1.91138	3.30303	3.13928	1.7741
PmetTSAr1.1-045552	4	2.39748	4.2667	4.69044	1.31611
PmetTSAr1.1-048429	3	2.58579	2.9367	2.27397	1.31611
PmetTSAr1.1-051175	3	1.61545	2.89072	1.77563	1.57919
PmetTSAr1.1-052489	3	2.13111	3.11647	3.3042	1.55664
PmetTSAr1.1-055146	4	2.94211	4.17665	4.3571	2.90158
PmetTSAr1.1-059718	3	2.61553	1.31611	1.75086	3.10174
PmetTSAr1.1-063021	3	2.00633	3.57999	2.89251	1.31611
PmetTSAr1.1-067538	3	2.93192	1.31611	1.31611	2.52544

## Sheet: intersection
transcript	Field : High mean normalized expression	Field : Low mean normalized expression	Lab : High mean normalized expression	Lab : Low mean normalized expression
PmetTSAr1.1-002470	2.67062	5.3917	2.31351	2.03772
PmetTSAr1.1-014658	2.19929	4.36509	3.70072	2.93559
PmetTSAr1.1-014666	1.98467	5.7022	5.03112	3.76366
PmetTSAr1.1-014671	1.31611	2.99121	2.70811	1.55517
PmetTSAr1.1-015074	2.88185	5.68542	2.53227	2.56115
PmetTSAr1.1-015570	3.88046	5.61973	2.38805	3.40379
PmetTSAr1.1-016013	1.89041	4.52584	1.71337	1.50415
PmetTSAr1.1-016692	1.73325	3.93145	2.09043	2.56431
PmetTSAr1.1-017082	1.79934	3.51415	2.16095	2.4398
PmetTSAr1.1-017083	1.31611	3.13908	1.54484	1.85837
PmetTSAr1.1-017084	2.08223	4.42682	1.57288	1.77206
PmetTSAr1.1-017654	1.49944	3.94547	3.38962	2.20063
PmetTSAr1.1-022700	1.31611	3.65789	3.42333	1.83657
PmetTSAr1.1-022734	1.31611	3.81083	3.20891	1.96153
PmetTSAr1.1-025245	1.31611	3.02503	1.31611	1.31611
PmetTSAr1.1-031819	1.60838	4.03559	1.57288	1.74321
PmetTSAr1.1-032444	1.31611	2.78742	1.31611	1.31611
PmetTSAr1.1-036969	1.31611	3.30414	1.60375	1.68074
PmetTSAr1.1-037509	3.00741	1.31611	1.57288	1.31611
PmetTSAr1.1-040053	1.31611	3.02771	2.13496	1.7957
PmetTSAr1.1-041721	1.31611	3.09571	1.31611	1.31611
PmetTSAr1.1-041882	1.49944	3.29057	1.54484	1.77263
PmetTSAr1.1-043388	1.31611	3.21164	1.31611	1.31611
PmetTSAr1.1-046995	1.31611	2.82734	1.31611	1.31611
PmetTSAr1.1-049550	2.86771	1.31611	1.31611	1.31611
PmetTSAr1.1-053108	2.84988	1.31611	1.31611	1.31611
PmetTSAr1.1-056401	1.31611	2.87285	1.31611	1.31611
