# Supplementary material for: Nourishment level affects caste-related gene expression in Polistes wasps
Source: BMC Genomics. 2015 Mar 25;16(1):235. doi: 10.1186/s12864-015-1410-y (PMC4381360; doi:10.1186/s12864-015-1410-y)
Supplement: Additional file 6: — Nourishment comparison across species. Lists the overlapping nourishment differentially expressed transcripts and GO categories for the comparisons between paper wasps and fruit flies (fat body and muscle tissue) or dung beetles. [file 12864_2015_1410_MOESM6_ESM.xlsx]

## Sheet: Pmet_Dmel_FatBody_DET
Common differentially expressed transcripts between P. metricus and D. melanogaster fat bodies
Pmet_Id	FB_Id	CG_Id	Pmet_Dir	Dmel_FB_Dir
PmetTSAr1.1-000038	FBgn0002563	CG4178	High	High
PmetTSAr1.1-000068	FBgn0015949	CG9854	Low	Low
PmetTSAr1.1-000499	FBgn0001257	CG15009	Low	High
PmetTSAr1.1-000652	FBgn0032202	CG18619	Low	Low
PmetTSAr1.1-001020	FBgn0034131	CG15712	High	High
PmetTSAr1.1-001020	FBgn0034126	CG4398	High	Low
PmetTSAr1.1-001754	FBgn0053514	CG15018	Low	High
PmetTSAr1.1-001754	FBgn0053514	CG15017	Low	High
PmetTSAr1.1-008052	FBgn0033366	CG8196	Low	Low
PmetTSAr1.1-008052	FBgn0035076	CG10142	Low	High
PmetTSAr1.1-008052	FBgn0012037	CG8827	Low	Low
PmetTSAr1.1-008290	FBgn0039180	CG5715	High	Low
PmetTSAr1.1-010421	FBgn0051414	CG31414	High	Low
PmetTSAr1.1-010608	FBgn0015037	CG10842	Low	High
PmetTSAr1.1-010608	FBgn0035790	CG8540	Low	Low
PmetTSAr1.1-010608	FBgn0030615	CG9081	Low	Low
PmetTSAr1.1-010608	FBgn0015033	CG4321	Low	Low
PmetTSAr1.1-010608	FBgn0038076	CG6802	Low	Low

## Sheet: Dmel_FatBody_enrichedGO
GO-ID	Term	FDR	P-Value	#Test	#Ref	#notAnnotTest	#notAnnotRef	Count.High	Count.Low	dir
GO:0000022	mitotic spindle elongation	7.69154e-06	3.58339e-08	32	48	1459	8489	5	27	Low
GO:0002376	immune system process	0.0147826	0.000197498	81	292	1410	8245	32	49	Low
GO:0003735	structural constituent of ribosome	1.47042e-13	1.29503e-16	69	100	1422	8437	37	32	High
GO:0003743	translation initiation factor activity	0.000227937	1.72402e-06	23	33	1468	8504	11	12	Low
GO:0004364	glutathione transferase activity	9.16186e-08	2.65588e-10	23	16	1468	8521	19	4	High
GO:0004521	endoribonuclease activity	0.0025286	2.56551e-05	13	13	1478	8524	12	1	High
GO:0005506	iron ion binding	0.0137202	0.000180285	40	113	1451	8424	9	31	Low
GO:0005730	nucleolus	0.0261524	0.000438626	30	79	1461	8458	19	11	High
GO:0005739	mitochondrion	2.23451e-15	1.38804e-18	163	403	1328	8134	119	44	High
GO:0005762	mitochondrial large ribosomal subunit	0.000132839	9.2144e-07	21	26	1470	8511	20	1	High
GO:0005777	peroxisome	0.000227937	1.76988e-06	29	51	1462	8486	5	24	Low
GO:0005784	Sec61 translocon complex	0.0163614	0.000228676	6	2	1485	8535	5	1	High
GO:0005787	signal peptidase complex	0.0283392	0.000487039	4	0	1487	8537	4	0	High
GO:0005811	lipid particle	2.2352e-24	6.94235e-28	97	113	1394	8424	66	31	High
GO:0005852	eukaryotic translation initiation factor 3 complex	0.0279445	0.000471575	9	9	1482	8528	1	8	Low
GO:0005875	microtubule associated complex	0.00567903	6.2323e-05	81	280	1410	8257	51	30	High
GO:0005975	carbohydrate metabolic process	0.00856638	0.000106426	67	223	1424	8314	35	32	High
GO:0006144	purine nucleobase metabolic process	0.0321955	0.000566867	8	7	1483	8530	2	6	Low
GO:0006189	'de novo' IMP biosynthetic process	0.0235245	0.000379938	5	1	1486	8536	1	4	Low
GO:0006399	tRNA metabolic process	0.0168239	0.000236882	25	57	1466	8480	22	3	High
GO:0006413	translational initiation	0.000437114	3.62037e-06	24	38	1467	8499	11	13	Low
GO:0006457	protein folding	0.00186752	1.77877e-05	32	70	1459	8467	29	3	High
GO:0006465	signal peptide processing	0.0235245	0.000379938	5	1	1486	8536	5	0	High
GO:0006616	SRP-dependent cotranslational protein targeting to membrane, translocation	0.0235245	0.000379938	5	1	1486	8536	4	1	High
GO:0006635	fatty acid beta-oxidation	0.000985931	8.88042e-06	12	9	1479	8528	2	10	Low
GO:0006749	glutathione metabolic process	2.07749e-05	1.13994e-07	22	24	1469	8513	19	3	High
GO:0006839	mitochondrial transport	0.0411615	0.000771326	25	63	1466	8474	20	5	High
GO:0007005	mitochondrion organization	0.021058	0.000324842	32	85	1459	8452	23	9	High
GO:0007029	endoplasmic reticulum organization	0.0201172	0.000304081	8	6	1483	8531	6	2	High
GO:0008379	thioredoxin peroxidase activity	0.0235245	0.000379938	5	1	1486	8536	5	0	High
GO:0008565	protein transporter activity	0.0257744	0.000429618	20	42	1471	8495	16	4	High
GO:0009055	electron carrier activity	0.0012706	1.18391e-05	40	97	1451	8440	12	28	Low
GO:0009108	coenzyme biosynthetic process	0.0342342	0.000623794	16	30	1475	8507	9	7	High
GO:0015450	P-P-bond-hydrolysis-driven protein transmembrane transporter activity	0.0330845	0.000596686	10	12	1481	8525	8	2	High
GO:0016705	oxidoreductase activity, acting on paired donors, with incorporation or reduction of molecular oxygen	0.0023985	2.38385e-05	45	120	1446	8417	10	35	Low
GO:0016741	transferase activity, transferring one-carbon groups	0.0181494	0.000259333	30	76	1461	8461	21	9	High
GO:0016814	hydrolase activity, acting on carbon-nitrogen (but not peptide) bonds, in cyclic amidines	0.0330845	0.000596686	10	12	1481	8525	3	7	Low
GO:0019752	carboxylic acid metabolic process	4.29247e-09	9.33242e-12	101	251	1390	8286	56	45	High
GO:0020037	heme binding	0.000631888	5.36441e-06	40	93	1451	8444	10	30	Low
GO:0022625	cytosolic large ribosomal subunit	0.030281	0.00052668	18	36	1473	8501	3	15	Low
GO:0022627	cytosolic small ribosomal subunit	0.000247795	1.94973e-06	18	20	1473	8517	2	16	Low
GO:0031967	organelle envelope	0.0150496	0.00020411	73	256	1418	8281	54	19	High
GO:0035062	omega speckle	0.00612155	7.22494e-05	5	0	1486	8537	4	1	High
GO:0035071	salivary gland cell autophagic cell death	0.0321955	0.000573312	23	54	1468	8483	4	19	Low
GO:0042744	hydrogen peroxide catabolic process	0.00612155	7.22494e-05	5	0	1486	8537	5	0	High
GO:0044403	symbiosis, encompassing mutualism through parasitism	0.0184655	0.000271467	9	8	1482	8529	1	8	Low
GO:0045088	regulation of innate immune response	0.0257744	0.000427703	22	49	1469	8488	9	13	Low
GO:0048037	cofactor binding	0.0413845	0.000779789	42	132	1449	8405	22	20	High
GO:0051082	unfolded protein binding	0.0445465	0.000848593	20	45	1471	8492	20	0	High
GO:0055114	oxidation-reduction process	2.16424e-08	5.82568e-11	135	398	1356	8139	64	71	Low
GO:0070861	regulation of protein exit from endoplasmic reticulum	0.0235245	0.000379938	5	1	1486	8536	5	0	High
GO:0070972	protein localization to endoplasmic reticulum	4.35852e-07	1.62446e-09	16	6	1475	8531	15	1	High
GO:0071230	cellular response to amino acid stimulus	0.0283392	0.000487039	4	0	1487	8537	0	4	Low
GO:0098542	defense response to other organism	0.00226553	2.22823e-05	59	176	1432	8361	24	35	Low
GO:1901699	cellular response to nitrogen compound	0.0204577	0.000311345	18	34	1473	8503	6	12	Low

## Sheet: Pmet_Dmel_FatBody_GO
GO.ID	Term	Pmet_Dir	Dmel_Dir
GO:0005506	iron ion binding	Low	Low
GO:0005975	carbohydrate metabolic process	High	High
GO:0006413	translational initiation	Low	Low
GO:0009055	electron carrier activity	Low	Low
GO:0020037	heme binding	Low	Low
GO:0055114	oxidation-reduction process	Low	Low

## Sheet: Pmet_Dmel_Muscle_DET
Common differentially expressed transcripts between P. metricus and D. melanogaster muscle tissue
Pmet_Id	Pmet_Dir	FB_Id	CG_Id	Dmel_Dir
PmetTSAr1.1-000068	Low	FBgn0015949	CG9854	Low
PmetTSAr1.1-000652	Low	FBgn0032202	CG18619	Low
PmetTSAr1.1-001020	High	FBgn0034126	CG4398	Low
PmetTSAr1.1-006649	Low	FBgn0051613	CG31613	High
PmetTSAr1.1-007313	Low	FBgn0040211	CG4779	Low
PmetTSAr1.1-008052	Low	FBgn0035076	CG10142	High
PmetTSAr1.1-008052	Low	FBgn0016122	CG10593	High
PmetTSAr1.1-008052	Low	FBgn0012037	CG8827	High
PmetTSAr1.1-008052	Low	FBgn0033366	CG8196	Low
PmetTSAr1.1-008290	High	FBgn0039180	CG5715	High
PmetTSAr1.1-010608	Low	FBgn0015037	CG10842	Low
PmetTSAr1.1-010608	Low	FBgn0015033	CG4321	Low
PmetTSAr1.1-010608	Low	FBgn0015032	CG1438	High

## Sheet: Dmel_Muscle_enrichedGO
GO-ID	Term	Category	FDR	P-Value	#Test	#Ref	#notAnnotTest	#notAnnotRef	Over/Under	dir
GO:0003735	structural constituent of ribosome	F	8.30811e-09	7.74128e-12	64	105	1569	8290	OVER	High
GO:0004364	glutathione transferase activity	F	0.0109251	5.08986e-05	17	22	1616	8373	OVER	High
GO:0005736	DNA-directed RNA polymerase I complex	C	0.00470366	1.85049e-05	6	0	1627	8395	OVER	High
GO:0005737	cytoplasm	C	1.27391e-14	1.31888e-18	564	2009	1069	6386	OVER	High
GO:0005762	mitochondrial large ribosomal subunit	C	6.46871e-07	1.00456e-09	26	21	1607	8374	OVER	High
GO:0005786	signal recognition particle, endoplasmic reticulum targeting	C	0.0423526	0.000228009	7	3	1626	8392	OVER	High
GO:0005811	lipid particle	C	2.3863e-06	4.69404e-09	68	142	1565	8253	OVER	High
GO:0006520	cellular amino acid metabolic process	P	0.0109876	5.23272e-05	57	155	1576	8240	OVER	High
GO:0006614	SRP-dependent cotranslational protein targeting to membrane	P	0.00271207	9.82737e-06	11	6	1622	8389	OVER	High
GO:0008010	structural constituent of chitin-based larval cuticle	F	3.44609e-08	3.92453e-11	45	58	1588	8337	OVER	High
GO:0031012	extracellular matrix	C	0.000622383	1.86863e-06	58	138	1575	8257	OVER	High
GO:0032543	mitochondrial translation	P	0.0311102	0.000157822	10	8	1623	8387	OVER	High
GO:0040003	chitin-based cuticle development	P	1.87381e-08	1.93996e-11	65	111	1568	8284	OVER	High
GO:0044391	ribosomal subunit	C	6.21929e-08	7.72662e-11	61	104	1572	8291	OVER	High
GO:0055114	oxidation-reduction process	P	0.00304286	1.1341e-05	124	409	1509	7986	OVER	High
GO:0070972	protein localization to endoplasmic reticulum	P	0.000283498	7.63118e-07	14	8	1619	8387	OVER	High

## Sheet: Pmet_Dmel_Muscle_GO
GO.ID	Term	Pmet_Dir	Muscle_Dir
GO:0055114	oxidation-reduction process	Low	High

## Sheet: Pmet_Otau_DET
Common differentially expressed transcripts between P. metricus and O. taurus
Otau_ID	Pmet_ID	Otau_Dir	Pmet_Dir
contig17941	PmetTSAr1.1-000072	Low	Low
contig22508	PmetTSAr1.1-000072	Low	Low
contig23060	PmetTSAr1.1-000069	Low	Low
contig32008	PmetTSAr1.1-013353	High	High

## Sheet: Pmet-Otau_GO
Common GO terms between P. metricus and O. taurus	Pmet_Dir
GO:0006022	High
GO:0006030	High
